# Supplementary material for: Transcriptome profiling in preadipocytes identifies long noncoding RNAs as Sam68 targets
Source: Oncotarget. 2017 May 11;8(47):81994–2005. doi: 10.18632/oncotarget.17813 (PMC5669865; doi:10.18632/oncotarget.17813)
Supplement: Supplementary file 2 [file oncotarget-08-81994-s002.xlsx]

## Sheet: coding_genes.DE.sam68shvsctrl
SYMBOL	baseMean	log2FoldChange	lfcSE	stat	pvalue	padj	GENE1ME
Cenpb	3010.05	-2.42909	0.104286	-23.2925	5.28e-120	7.34e-116	centromere protein B
Cxcl12	23822.4	1.72365	0.0840021	20.5191	1.45e-93	1.01e-89	chemokine (C-X-C motif) ligand 12
Cebpd	1677.35	2.43218	0.127432	19.0861	3.29e-81	1.52e-77	CCAAT/enhancer binding protein (C/EBP), delta
P2rx3	494.8	-3.2599	0.172504	-18.8975	1.2e-79	4.15e-76	purinergic receptor P2X, ligand-gated ion channel, 3
Hspb8	1192.5	2.01279	0.109939	18.3083	7.1e-75	1.97e-71	heat shock protein 8
Atp2b4	358.288	-3.2007	0.185106	-17.2912	5.48e-67	1.27e-63	ATPase, Ca++ transporting, plasma membrane 4
Adm	388.522	2.79444	0.163571	17.0839	1.96e-65	3.88e-62	adrenomedullin
Cdsn	2936.76	-2.37394	0.140852	-16.8541	9.78e-64	1.7e-60	corneodesmosin
Dbn1	1905.36	-1.69026	0.105785	-15.9782	1.81e-57	2.8e-54	drebrin 1
Tagln	3605.33	1.87996	0.117852	15.9519	2.76e-57	3.84e-54	transgelin
Plac8	1833.03	2.00571	0.130949	15.3168	5.91e-53	7.46e-50	placenta-specific 8
Ptx3	3559.54	1.50237	0.098642	15.2305	2.22e-52	2.57e-49	pentraxin related gene
Myl9	2309.56	1.54295	0.101501	15.2014	3.46e-52	3.7e-49	myosin, light polypeptide 9, regulatory
3830403N18Rik	249.134	3.80643	0.252512	15.0743	2.39e-51	2.37e-48	RIKEN cD1 3830403N18 gene
Cyp51	1549.25	1.51793	0.102822	14.7628	2.55e-49	2.36e-46	cytochrome P450, family 51
Eno3	980.195	-1.65229	0.112898	-14.6352	1.67e-48	1.45e-45	enolase 3, beta muscle
Cemip	315.322	2.59703	0.177709	14.6139	2.29e-48	1.87e-45	1
Islr	913.668	2.78142	0.202638	13.7261	7.09e-43	5.47e-40	immunoglobulin superfamily containing leucine-rich repeat
Zfp422	110.225	-5.84028	0.4377	-13.3431	1.3e-40	9.49e-38	zinc finger protein 422
Pdk4	388.925	2.36005	0.179132	13.1749	1.22e-39	8.5e-37	pyruvate dehydroge1se ki1se, isoenzyme 4
Msln	374.72	-2.17207	0.165679	-13.1101	2.88e-39	1.91e-36	mesothelin
Ces2g	369.772	-2.47431	0.191869	-12.8958	4.75e-38	3e-35	carboxylesterase 2G
Stbd1	206.736	-2.9374	0.22919	-12.8164	1.33e-37	8.01e-35	starch binding domain 1
Pcolce2	287.61	-3.15772	0.246565	-12.8068	1.5e-37	8.69e-35	procollagen C-endopeptidase enhancer 2
Gpr126	120.406	-4.7236	0.37094	-12.7341	3.82e-37	2.12e-34	G protein-coupled receptor 126
Cxcl5	6670.03	2.10087	0.166583	12.6115	1.82e-36	9.74e-34	chemokine (C-X-C motif) ligand 5
Map1b	1022.36	-1.73061	0.140033	-12.3586	4.38e-35	2.25e-32	microtubule-associated protein 1B
Khdrbs1	1920.06	1.20011	0.0977452	12.2779	1.19e-34	5.9e-32	KH domain containing, R1 binding, sig1l transduction associated 1
Lama5	210.192	-3.5432	0.290695	-12.1887	3.57e-34	1.71e-31	laminin, alpha 5
Aif1l	194.866	-2.79868	0.230537	-12.1398	6.5e-34	3.01e-31	allograft inflammatory factor 1-like
Lrrc8d	285.949	-2.05744	0.171457	-11.9998	3.56e-33	1.6e-30	leucine rich repeat containing 8D
C130026I21Rik	175.925	3.52526	0.293951	11.9927	3.88e-33	1.68e-30	RIKEN cD1 C130026I21 gene
Flt1	453.241	-2.17389	0.184392	-11.7895	4.42e-32	1.86e-29	FMS-like tyrosine ki1se 1
Il1rl1	5990.6	1.5049	0.12782	11.7736	5.34e-32	2.18e-29	interleukin 1 receptor-like 1
Hr	144.962	-3.18141	0.273736	-11.6222	3.18e-31	1.26e-28	hairless
Slc38a4	1602.13	1.39389	0.119988	11.6169	3.38e-31	1.3e-28	solute carrier family 38, member 4
Clca1	431.692	2.65253	0.228465	11.6102	3.66e-31	1.37e-28	chloride channel calcium activated 1
Col11a1	324.749	1.90056	0.164902	11.5254	9.83e-31	3.59e-28	collagen, type XI, alpha 1
Nhsl1	127.064	-3.01605	0.264202	-11.4157	3.49e-30	1.24e-27	NHS-like 1
Synj2	735.746	-1.43211	0.126296	-11.3393	8.38e-30	2.91e-27	sy1ptojanin 2
Siglecg	388.134	-1.72658	0.154772	-11.1556	6.72e-29	2.28e-26	sialic acid binding Ig-like lectin G
Il1rn	181.081	3.86016	0.347561	11.1064	1.17e-28	3.86e-26	interleukin 1 receptor antagonist
Serpi13g	842.319	2.06359	0.186014	11.0937	1.35e-28	4.35e-26	serine (or cysteine) peptidase inhibitor, clade A, member 3G
Soga2	316.295	-2.0887	0.188821	-11.0618	1.92e-28	6.06e-26	SOGA family member 2
Itga6	753.123	-1.27716	0.115675	-11.041	2.42e-28	7.48e-26	integrin alpha 6
Chst10	84.0035	-4.32305	0.392758	-11.0069	3.54e-28	1.07e-25	carbohydrate sulfotransferase 10
Rcor2	374.905	-1.82601	0.167234	-10.9189	9.36e-28	2.77e-25	REST corepressor 2
Ctsk	250.819	2.21834	0.205775	10.7804	4.26e-27	1.23e-24	cathepsin K
Anxa8	1017.87	-1.28428	0.120025	-10.7001	1.02e-26	2.88e-24	annexin A8
Slit2	3192.89	1.08226	0.101174	10.6969	1.05e-26	2.92e-24	slit homolog 2 (Drosophila)
Vstm2a	203.559	2.70748	0.253511	10.6799	1.26e-26	3.44e-24	V-set and transmembrane domain containing 2A
Fgfr2	559.285	1.46915	0.138521	10.606	2.8e-26	7.47e-24	fibroblast growth factor receptor 2
Abi3bp	447.506	1.96593	0.188135	10.4496	1.47e-25	3.86e-23	ABI gene family, member 3 (NESH) binding protein
Serpinb9b	159.813	-2.44584	0.235291	-10.3949	2.61e-25	6.6e-23	serine (or cysteine) peptidase inhibitor, clade B, member 9b
Fblim1	960.313	-1.62954	0.15675	-10.3958	2.59e-25	6.6e-23	filamin binding LIM protein 1
Scara3	865.89	1.25695	0.121323	10.3604	3.76e-25	9.31e-23	scavenger receptor class A, member 3
Pfn2	460.989	1.52681	0.147758	10.3332	4.99e-25	1.21e-22	profilin 2
Dusp4	332.936	-2.13622	0.207075	-10.3161	5.96e-25	1.43e-22	dual specificity phosphatase 4
Chac1	701.481	-1.46962	0.142562	-10.3086	6.44e-25	1.52e-22	ChaC, cation transport regulator 1
Hapln4	157.894	2.80193	0.272207	10.2934	7.55e-25	1.75e-22	hyaluro1n and proteoglycan link protein 4
Gnb4	431.286	1.50079	0.145921	10.285	8.24e-25	1.88e-22	guanine nucleotide binding protein (G protein), beta 4
Actg2	292.488	1.72721	0.168062	10.2772	8.93e-25	2e-22	actin, gamma 2, smooth muscle, enteric
Prrx1	5197.06	1.01094	0.0986878	10.2438	1.26e-24	2.78e-22	paired related homeobox 1
Ccl9	561.284	1.56347	0.153953	10.1555	3.13e-24	6.79e-22	chemokine (C-C motif) ligand 9
Hipk2	1018.07	-1.49324	0.148027	-10.0876	6.27e-24	1.34e-21	homeodomain interacting protein ki1se 2
Il1r1	1349.55	1.08851	0.107927	10.0856	6.4e-24	1.35e-21	interleukin 1 receptor, type I
Cdh18	104.336	3.44978	0.342947	10.0592	8.36e-24	1.73e-21	cadherin 18
Heph	285.549	1.95817	0.195424	10.0201	1.24e-23	2.54e-21	hephaestin
Nedd4l	848.351	-1.15449	0.115921	-9.95928	2.3e-23	4.62e-21	neural precursor cell expressed, developmentally down-regulated gene 4-like
Npnt	742.807	1.4608	0.147572	9.8989	4.21e-23	8.23e-21	nephronectin
Pdgfrl	486.195	1.49785	0.151623	9.87875	5.15e-23	9.93e-21	platelet-derived growth factor receptor-like
Pcdh7	1199.11	-1.03878	0.10521	-9.8733	5.43e-23	1.03e-20	protocadherin 7
Dcn	775.002	2.55673	0.259398	9.85639	6.43e-23	1.21e-20	decorin
Lce1g	469.441	-2.14173	0.218814	-9.78787	1.27e-22	2.35e-20	late cornified envelope 1G
Col12a1	3476.81	-1.19073	0.122105	-9.75163	1.82e-22	3.32e-20	collagen, type XII, alpha 1
Dram1	649.648	1.31225	0.135135	9.71066	2.72e-22	4.9e-20	D1-damage regulated autophagy modulator 1
Trib3	741.149	-1.21698	0.126584	-9.61396	6.98e-22	1.24e-19	tribbles homolog 3 (Drosophila)
Fam101b	205.096	-1.88812	0.196513	-9.60811	7.39e-22	1.3e-19	family with sequence similarity 101, member B
BC019819	66.6894	4.03605	0.422099	9.56185	1.16e-21	2.01e-19	1
Zfp518b	447.791	1.70545	0.178763	9.54027	1.42e-21	2.43e-19	zinc finger protein 518B
Sepp1	721.883	1.73806	0.182194	9.53965	1.43e-21	2.43e-19	selenoprotein P, plasma, 1
Sparcl1	422.584	1.49033	0.156734	9.50866	1.93e-21	3.23e-19	SPARC-like 1
Ppef1	108.917	-4.22278	0.444787	-9.49394	2.22e-21	3.68e-19	protein phosphatase with EF hand calcium-binding domain 1
C77080	858.424	-1.45497	0.153333	-9.48901	2.33e-21	3.81e-19	expressed sequence C77080
Ezr	2981.84	-1.0092	0.106712	-9.45722	3.16e-21	5.11e-19	ezrin
Vegfa	1322.55	-1.03765	0.109953	-9.43718	3.83e-21	6.11e-19	vascular endothelial growth factor A
Nfatc2	93.4334	-3.01881	0.321184	-9.399	5.51e-21	8.69e-19	nuclear factor of activated T cells, cytoplasmic, calcineurin dependent 2
Ankrd1	533.446	-1.6471	0.175507	-9.38482	6.3e-21	9.83e-19	ankyrin repeat domain 1 (cardiac muscle)
Etv4	1031.73	-1.24338	0.133469	-9.31585	1.21e-20	1.87e-18	ets variant gene 4 (E1A enhancer binding protein, E1AF)
Arsj	326.281	1.46718	0.157639	9.30725	1.31e-20	2e-18	arylsulfatase J
AK019679	77.2952	-3.03196	0.326428	-9.2883	1.57e-20	2.34e-18	1
Cp	629.621	2.21159	0.238108	9.28816	1.57e-20	2.34e-18	ceruloplasmin
Slc39a6	1748.66	-1.00521	0.10855	-9.2603	2.04e-20	3.01e-18	solute carrier family 39 (metal ion transporter), member 6
Sox11	137.112	-2.39113	0.25851	-9.24964	2.25e-20	3.29e-18	SRY (sex determining region Y)-box 11
Daam2	747.824	1.31609	0.142306	9.24832	2.28e-20	3.3e-18	dishevelled associated activator of morphogenesis 2
Car13	1415.09	1.03867	0.112658	9.21965	2.98e-20	4.27e-18	carbonic anhydrase 13
Bicc1	1367.82	1.03458	0.112359	9.20782	3.33e-20	4.72e-18	bicaudal C homolog 1 (Drosophila)
Cx3cl1	1153.36	1.7093	0.1864	9.17002	4.73e-20	6.63e-18	chemokine (C-X3-C motif) ligand 1
Fam211b	100.595	-2.62712	0.287279	-9.14484	5.97e-20	8.21e-18	family with sequence similarity 211, member B
Ms4a4d	237.95	-1.68599	0.184796	-9.12349	7.27e-20	9.9e-18	membrane-spanning 4-domains, subfamily A, member 4D
Gng7	172.851	2.32886	0.255306	9.12185	7.39e-20	9.96e-18	guanine nucleotide binding protein (G protein), gamma 7
Mid2	53.2164	-4.56703	0.502756	-9.08399	1.05e-19	1.37e-17	midline 2
Ptgfr	226.464	1.9822	0.218193	9.08465	1.04e-19	1.37e-17	prostaglandin F receptor
Loxl3	3560.97	1.02529	0.113062	9.06839	1.21e-19	1.57e-17	lysyl oxidase-like 3
Dennd2d	66.6311	-3.35757	0.373469	-8.99022	2.47e-19	3.14e-17	DENN/MADD domain containing 2D
Klf4	833.105	-1.37979	0.154018	-8.95862	3.29e-19	4.14e-17	Kruppel-like factor 4 (gut)
Sgpp1	1144.78	1.02814	0.115491	8.90231	5.47e-19	6.56e-17	sphingosine-1-phosphate phosphatase 1
Tnc	3276.48	1.21339	0.136304	8.90204	5.48e-19	6.56e-17	te1scin C
Gm773	95.456	3.66678	0.413757	8.86214	7.85e-19	9.24e-17	predicted gene 773
Ldlrad3	672.871	-1.40724	0.159007	-8.85021	8.74e-19	1.02e-16	low density lipoprotein receptor class A domain containing 3
Serpi13h	729.325	1.53622	0.174976	8.77963	1.64e-18	1.9e-16	serine (or cysteine) peptidase inhibitor, clade A, member 3H
Eif4g3	777.86	-1.35157	0.154113	-8.77	1.79e-18	2.05e-16	eukaryotic translation initiation factor 4 gamma, 3
Itga3	472.612	-1.35804	0.157136	-8.64248	5.5e-18	6.21e-16	integrin alpha 3
F11r	32.2299	-4.7118	0.546276	-8.62532	6.39e-18	7.16e-16	F11 receptor
Bnc1	132.947	-2.46943	0.287507	-8.58912	8.76e-18	9.66e-16	basonuclin 1
Cxcl1	3082.8	1.23523	0.144504	8.54806	1.25e-17	1.37e-15	chemokine (C-X-C motif) ligand 1
Bnip3	807.412	1.35217	0.158312	8.54116	1.33e-17	1.44e-15	BCL2/adenovirus E1B interacting protein 3
Fam162a	1296.52	1.03447	0.121143	8.53924	1.35e-17	1.45e-15	family with sequence similarity 162, member A
Fez1	132.253	-2.16465	0.253737	-8.53105	1.45e-17	1.55e-15	fasciculation and elongation protein zeta 1 (zygin I)
Acsbg1	175.48	-1.93533	0.227059	-8.52349	1.55e-17	1.64e-15	acyl-CoA synthetase bubblegum family member 1
Rgl1	778.191	1.16388	0.136793	8.50835	1.76e-17	1.86e-15	ral guanine nucleotide dissociation stimulator,-like 1
Ralgps2	62.373	-3.17117	0.37355	-8.48927	2.08e-17	2.17e-15	Ral GEF with PH domain and SH3 binding motif 2
Sh3tc1	61.8427	-3.23492	0.381146	-8.48734	2.11e-17	2.19e-15	SH3 domain and tetratricopeptide repeats 1
Apcdd1	773.836	-1.18416	0.139542	-8.48605	2.14e-17	2.2e-15	adenomatosis polyposis coli down-regulated 1
Fabp4	116.17	2.79813	0.330247	8.47283	2.4e-17	2.45e-15	fatty acid binding protein 4, adipocyte
Tro	34.7244	-4.42287	0.522759	-8.46064	2.66e-17	2.7e-15	trophinin
Tgfbi	544.187	1.73913	0.206024	8.44141	3.14e-17	3.15e-15	transforming growth factor, beta induced
Ecscr	56.3056	-3.28827	0.391478	-8.39961	4.48e-17	4.47e-15	endothelial cell surface expressed chemotaxis and apoptosis regulator
Nuak1	712.531	1.21644	0.144989	8.38989	4.87e-17	4.83e-15	NUAK family, SNF1-like ki1se, 1
Hivep1	695.143	-1.09691	0.131664	-8.33114	8.01e-17	7.88e-15	human immunodeficiency virus type I enhancer binding protein 1
Ank2	275.571	1.55809	0.188035	8.28618	1.17e-16	1.14e-14	ankyrin 2, brain
Tmem45a	665.481	1.36115	0.164609	8.26899	1.35e-16	1.3e-14	transmembrane protein 45a
Btbd1	459.125	1.18471	0.143449	8.25875	1.47e-16	1.41e-14	BTB (POZ) domain containing 1
Chst1	741.505	-1.28038	0.156614	-8.17536	2.95e-16	2.77e-14	carbohydrate (keratan sulfate Gal-6) sulfotransferase 1
Tlr2	708.103	1.14577	0.140288	8.16726	3.15e-16	2.94e-14	toll-like receptor 2
Rin3	466.662	-1.58302	0.194466	-8.14036	3.94e-16	3.65e-14	Ras and Rab interactor 3
Enpp5	151.632	1.81028	0.223369	8.10445	5.3e-16	4.81e-14	ectonucleotide pyrophosphatase/phosphodiesterase 5
Apln	513.106	1.1098	0.137332	8.08112	6.42e-16	5.75e-14	apelin
Ef15	281.198	-1.4077	0.174308	-8.07595	6.7e-16	5.96e-14	ephrin A5
Tmem37	51.0893	3.49336	0.43437	8.04236	8.81e-16	7.7e-14	transmembrane protein 37
Trabd2b	406.906	-1.53021	0.192246	-7.95967	1.72e-15	1.47e-13	TraB domain containing 2B
Glrx	650.86	1.05555	0.132851	7.94538	1.94e-15	1.64e-13	glutaredoxin
Mdga1	138.787	-1.96352	0.247249	-7.9415	2e-15	1.68e-13	MAM domain containing glycosylphosphatidylinositol anchor 1
Cdr2l	1139.33	-1.03944	0.131114	-7.92774	2.23e-15	1.85e-13	cerebellar degeneration-related protein 2-like
Id2	962.448	1.2203	0.153931	7.92759	2.23e-15	1.85e-13	inhibitor of D1 binding 2
Rasl11a	342.864	1.31212	0.166091	7.89997	2.79e-15	2.28e-13	RAS-like, family 11, member A
Ldhb	546.348	1.28688	0.163089	7.89065	3.01e-15	2.44e-13	lactate dehydroge1se B
Csrp2	512.994	1.24615	0.158139	7.88012	3.27e-15	2.64e-13	cysteine and glycine-rich protein 2
Adm2	36.9103	-3.59816	0.457302	-7.86823	3.6e-15	2.87e-13	adrenomedullin 2
Ica1	72.1851	-2.4387	0.310777	-7.84711	4.26e-15	3.36e-13	islet cell autoantigen 1
Mpzl1	712.199	1.12569	0.143559	7.84131	4.46e-15	3.48e-13	myelin protein zero-like 1
Kirrel3	87.3859	2.37185	0.305507	7.76364	8.25e-15	6.33e-13	kin of IRRE like 3 (Drosophila)
Egr3	160.811	-1.72122	0.222266	-7.74398	9.64e-15	7.35e-13	early growth response 3
C3	1242.58	2.23516	0.288739	7.74112	9.85e-15	7.48e-13	complement component 3
Cdyl	231.85	-1.39952	0.181946	-7.69199	1.45e-14	1.08e-12	chromodomain protein, Y chromosome-like
Atp2a3	59.9682	-2.86084	0.374208	-7.64505	2.09e-14	1.54e-12	ATPase, Ca++ transporting, ubiquitous
6030419C18Rik	348.6	-1.25328	0.164358	-7.6253	2.43e-14	1.79e-12	RIKEN cD1 6030419C18 gene
Hoxc13	533.242	1.13909	0.150205	7.58356	3.36e-14	2.43e-12	homeobox C13
Adamts1	6254.82	1.0114	0.134172	7.5381	4.77e-14	3.43e-12	a disintegrin-like and metallopeptidase (reprolysin type) with thrombospondin type 1 motif, 1
Lama2	32.1467	-4.00259	0.534131	-7.49365	6.7e-14	4.75e-12	laminin, alpha 2
Piezo2	80.0299	-2.14748	0.287001	-7.48248	7.29e-14	5.14e-12	piezo-type mechanosensitive ion channel component 2
AK052414	367.644	1.10414	0.147796	7.47072	7.98e-14	5.59e-12	1
Nfatc1	682.026	-1.32871	0.178415	-7.4473	9.53e-14	6.58e-12	nuclear factor of activated T cells, cytoplasmic, calcineurin dependent 1
Wisp2	2685.47	1.01542	0.137695	7.37444	1.65e-13	1.13e-11	WNT1 inducible sig1ling pathway protein 2
Ctxn1	833.322	-1.1937	0.162118	-7.36315	1.8e-13	1.22e-11	cortexin 1
Dy1p	187.452	-1.89633	0.257705	-7.35851	1.86e-13	1.25e-11	dy1ctin associated protein
Anpep	118.61	2.00763	0.273145	7.35005	1.98e-13	1.32e-11	alanyl (membrane) aminopeptidase
Tenm4	182.872	-1.87735	0.256748	-7.31204	2.63e-13	1.72e-11	teneurin transmembrane protein 4
Cplx2	414.122	-1.17227	0.160423	-7.30734	2.72e-13	1.77e-11	complexin 2
Dpt	151.36	-2.014	0.277909	-7.24698	4.26e-13	2.73e-11	dermatopontin
Gda	90.8337	2.05092	0.28317	7.24273	4.4e-13	2.8e-11	guanine deami1se
Tuba4a	327.957	1.09153	0.150758	7.24028	4.48e-13	2.83e-11	tubulin, alpha 4A
Mta1	2174.65	-1.01133	0.140237	-7.21154	5.53e-13	3.44e-11	metastasis associated 1
Sytl2	210.82	1.93426	0.269092	7.18811	6.57e-13	4.05e-11	sy1ptotagmin-like 2
Cdk19	490.283	1.02517	0.142658	7.18623	6.66e-13	4.07e-11	cyclin-dependent ki1se 19
Igfbp3	250.698	1.51505	0.210804	7.18698	6.62e-13	4.07e-11	insulin-like growth factor binding protein 3
H2-T9	577.835	1.0449	0.145481	7.18236	6.85e-13	4.17e-11	histocompatibility 2, T region locus 9
Mrps14	311.196	1.15443	0.160863	7.17651	7.15e-13	4.3e-11	mitochondrial ribosomal protein S14
Hs6st2	145.404	-2.21745	0.309604	-7.16219	7.94e-13	4.71e-11	heparan sulfate 6-O-sulfotransferase 2
Cac11b	86.9075	2.10747	0.294279	7.16146	7.98e-13	4.72e-11	calcium channel, voltage-dependent, N type, alpha 1B subunit
Plx14	49.3482	-2.73285	0.382434	-7.14593	8.94e-13	5.26e-11	plexin A4
Celf4	32.1924	3.48553	0.48866	7.13283	9.83e-13	5.74e-11	CUGBP, Elav-like family member 4
Sulf2	878.731	-1.22242	0.171753	-7.11734	1.1e-12	6.37e-11	sulfatase 2
1alad2	328.672	1.18601	0.166716	7.11398	1.13e-12	6.5e-11	N-acetylated alpha-linked acidic dipeptidase 2
Lifr	402.815	1.11869	0.157931	7.08341	1.41e-12	8e-11	leukemia inhibitory factor receptor
Cgnl1	82.0677	-2.03741	0.288682	-7.05763	1.69e-12	9.52e-11	cingulin-like 1
Emb	65.4612	-2.68415	0.382095	-7.02482	2.14e-12	1.2e-10	embigin
Gli2	658.682	-1.46586	0.209243	-7.00555	2.46e-12	1.37e-10	GLI-Kruppel family member GLI2
Mylk	454.839	1.27889	0.183252	6.97885	2.98e-12	1.63e-10	myosin, light polypeptide ki1se
Lcn2	135.312	2.58892	0.371562	6.96766	3.22e-12	1.76e-10	lipocalin 2
Smox	261.491	-1.49254	0.214613	-6.95459	3.54e-12	1.93e-10	spermine oxidase
Clu	80.213	2.51997	0.362564	6.95041	3.64e-12	1.98e-10	clusterin
Rdm1	92.2503	1.97169	0.283978	6.9431	3.84e-12	2.07e-10	RAD52 motif 1
Slc1a3	908.659	1.00011	0.144972	6.89865	5.25e-12	2.79e-10	solute carrier family 1 (glial high affinity glutamate transporter), member 3
Fam43a	771.484	1.12878	0.163667	6.89677	5.32e-12	2.82e-10	family with sequence similarity 43, member A
Tgm2	48.7698	-2.76435	0.401092	-6.89205	5.5e-12	2.89e-10	transglutami1se 2, C polypeptide
Rab12	191.031	1.40681	0.204131	6.89171	5.51e-12	2.89e-10	RAB12, member RAS oncogene family
Creb3l1	3613.34	-1.13655	0.164988	-6.88867	5.63e-12	2.94e-10	cAMP responsive element binding protein 3-like 1
Lama4	1738.92	1.2479	0.182164	6.85043	7.36e-12	3.77e-10	laminin, alpha 4
Pde3b	116.496	-2.31502	0.339451	-6.81988	9.11e-12	4.62e-10	phosphodiesterase 3B, cGMP-inhibited
Apobr	238.535	-1.3949	0.204603	-6.8176	9.26e-12	4.67e-10	apolipoprotein B receptor
Leprel2	574.756	1.15076	0.16991	6.77273	1.26e-11	6.27e-10	leprecan-like 2
S100a1	272.206	1.28124	0.189181	6.77258	1.27e-11	6.27e-10	S100 calcium binding protein A1
Heg1	916.242	-1.55818	0.231448	-6.73233	1.67e-11	8.22e-10	HEG homolog 1 (zebrafish)
Rgs2	195.801	-1.2802	0.190974	-6.70354	2.03e-11	9.88e-10	regulator of G-protein sig1ling 2
Unc5c	356.101	1.40085	0.208957	6.70403	2.03e-11	9.88e-10	unc-5 homolog C (C. elegans)
U90926	718.937	1.18232	0.176581	6.69565	2.15e-11	1.03e-09	cD1 sequence U90926
5730559C18Rik	187.602	-1.40871	0.211106	-6.67299	2.51e-11	1.19e-09	RIKEN cD1 5730559C18 gene
Lhpp	23.5413	-3.53955	0.53115	-6.66394	2.67e-11	1.25e-09	phospholysine phosphohistidine inorganic pyrophosphate phosphatase
Lphn2	509.845	-1.28951	0.193899	-6.65041	2.92e-11	1.37e-09	latrophilin 2
Kc1b2	215.88	1.34736	0.202685	6.64756	2.98e-11	1.38e-09	potassium voltage-gated channel, shaker-related subfamily, beta member 2
Crmp1	22.442	3.68491	0.55433	6.64751	2.98e-11	1.38e-09	collapsin response mediator protein 1
Klf12	23.837	-3.70607	0.558723	-6.6331	3.29e-11	1.52e-09	Kruppel-like factor 12
Hhipl1	68.8583	-2.27197	0.344594	-6.59319	4.3e-11	1.98e-09	hedgehog interacting protein-like 1
Hes1	349.609	-1.1798	0.17913	-6.58629	4.51e-11	2.07e-09	hairy and enhancer of split 1 (Drosophila)
Pard6g	342.645	-1.01177	0.154046	-6.56798	5.1e-11	2.31e-09	par-6 family cell polarity regulator gamma
Gadd45b	338.107	1.17004	0.178367	6.55973	5.39e-11	2.44e-09	growth arrest and D1-damage-inducible 45 beta
Cd55	30.2931	-3.7142	0.570907	-6.50579	7.73e-11	3.44e-09	CD55 antigen
Sfrp2	652.719	1.45475	0.223604	6.50592	7.72e-11	3.44e-09	secreted frizzled-related protein 2
AK157632	38.2193	2.97367	0.457892	6.49427	8.34e-11	3.69e-09	1
Lrrc8e	24.871	3.49775	0.538879	6.49079	8.54e-11	3.76e-09	leucine rich repeat containing 8 family, member E
Gas2	674.701	1.28089	0.1996	6.41731	1.39e-10	6.08e-09	growth arrest specific 2
Clec2d	344.26	1.07664	0.168067	6.40601	1.49e-10	6.48e-09	C-type lectin domain family 2, member d
Abcc3	98.2332	1.91341	0.299674	6.38497	1.71e-10	7.35e-09	ATP-binding cassette, sub-family C (CFTR/MRP), member 3
Herc3	192.272	-1.26009	0.197408	-6.3832	1.73e-10	7.41e-09	hect domain and RLD 3
Sorcs2	295.174	-1.19386	0.187351	-6.37232	1.86e-10	7.93e-09	sortilin-related VPS10 domain containing receptor 2
H2-T22	477.777	1.00655	0.158081	6.3673	1.92e-10	8.14e-09	histocompatibility 2, T region locus 22
Irf2bpl	997.717	-1.17256	0.184323	-6.36143	2e-10	8.33e-09	interferon regulatory factor 2 binding protein-like
Tcp11l2	92.518	1.79547	0.282219	6.36198	1.99e-10	8.33e-09	t-complex 11 (mouse) like 2
Hey1	78.5408	1.84851	0.290579	6.36148	2e-10	8.33e-09	hairy/enhancer-of-split related with YRPW motif 1
Leprel1	92.6167	1.79647	0.283459	6.33765	2.33e-10	9.61e-09	leprecan-like 1
Tgfb1	562.295	-1.24086	0.196479	-6.3155	2.69e-10	1.09e-08	transforming growth factor, beta 1
Dach2	44.974	-2.97247	0.470893	-6.31241	2.75e-10	1.11e-08	dachshund 2 (Drosophila)
Ef13	48.6433	2.59335	0.411285	6.30547	2.87e-10	1.15e-08	ephrin A3
Manba	54.9017	2.57369	0.409603	6.28337	3.31e-10	1.32e-08	mannosidase, beta A, lysosomal
Cngb1	26.9242	-3.06995	0.491507	-6.24599	4.21e-10	1.65e-08	cyclic nucleotide gated channel beta 1
Apod	123.179	1.91548	0.307658	6.226	4.78e-10	1.85e-08	apolipoprotein D
Lce1h	37.4076	-2.60536	0.418594	-6.22406	4.84e-10	1.86e-08	late cornified envelope 1H
Pacs2	619.374	-1.07106	0.172335	-6.21498	5.13e-10	1.97e-08	phosphofurin acidic cluster sorting protein 2
Epas1	152.945	1.55864	0.251035	6.20887	5.34e-10	2.04e-08	endothelial PAS domain protein 1
Spats2l	71.3307	2.06145	0.332147	6.20644	5.42e-10	2.07e-08	spermatogenesis associated, serine-rich 2-like
Megf10	223.478	-1.43165	0.230989	-6.19791	5.72e-10	2.17e-08	multiple EGF-like-domains 10
Hsd17b11	335.471	1.15317	0.186649	6.17825	6.48e-10	2.45e-08	hydroxysteroid (17-beta) dehydroge1se 11
Mgat3	590.378	-1.2468	0.202022	-6.17163	6.76e-10	2.53e-08	mannoside acetylglucosaminyltransferase 3
Rgs4	338.075	1.19507	0.193917	6.16276	7.15e-10	2.67e-08	regulator of G-protein sig1ling 4
Zdhhc12	180.376	-1.42386	0.231584	-6.14834	7.83e-10	2.9e-08	zinc finger, DHHC domain containing 12
Pmepa1	1492.28	-1.0295	0.167478	-6.1471	7.89e-10	2.91e-08	prostate transmembrane protein, androgen induced 1
C1rb	624.629	1.15355	0.187761	6.14371	8.06e-10	2.97e-08	complement component 1, r subcomponent B
Pde2a	52.161	-2.73494	0.44603	-6.13174	8.69e-10	3.18e-08	phosphodiesterase 2A, cGMP-stimulated
Rps6ka2	366.415	-1.24506	0.203378	-6.1219	9.25e-10	3.36e-08	ribosomal protein S6 ki1se, polypeptide 2
Hbegf	454.95	-1.11171	0.182864	-6.07943	1.21e-09	4.34e-08	heparin-binding EGF-like growth factor
Igf1	224.91	1.69865	0.279487	6.07774	1.22e-09	4.37e-08	insulin-like growth factor 1
1v1	1594.77	-1.09456	0.18021	-6.07383	1.25e-09	4.46e-08	neuron 1vigator 1
Car5b	449.407	-1.04934	0.173575	-6.04544	1.49e-09	5.24e-08	carbonic anhydrase 5b, mitochondrial
H2-DMb2	59.7444	2.04913	0.343039	5.97347	2.32e-09	7.92e-08	histocompatibility 2, class II, locus Mb2
Epb4.1l4b	56.4042	-2.47056	0.414382	-5.96203	2.49e-09	8.46e-08	erythrocyte protein band 4.1-like 4b
Garem	152.292	-1.44602	0.242721	-5.95753	2.56e-09	8.67e-08	GRB2 associated, regulator of MAPK1
Nyap1	224.837	-1.13517	0.190856	-5.94776	2.72e-09	9.12e-08	neuro1l tyrosine-phosphorylated phosphoinositide 3-ki1se adaptor 1
Cgref1	227.095	1.29735	0.218124	5.94779	2.72e-09	9.12e-08	cell growth regulator with EF hand domain 1
Nes	84.6072	1.65774	0.27907	5.94025	2.85e-09	9.5e-08	nestin
BC028528	81.618	1.78673	0.30128	5.93044	3.02e-09	1e-07	cD1 sequence BC028528
Mgp	225.207	1.479	0.250142	5.91264	3.37e-09	1.11e-07	matrix Gla protein
Stat1	1861	1.02745	0.17404	5.90352	3.56e-09	1.17e-07	sig1l transducer and activator of transcription 1
Ccdc136	284.779	-1.31976	0.223859	-5.89548	3.74e-09	1.22e-07	coiled-coil domain containing 136
Hoxa7	167.741	-1.20549	0.204739	-5.88796	3.91e-09	1.27e-07	homeobox A7
Mpp2	40.7333	2.93958	0.499695	5.88275	4.04e-09	1.31e-07	membrane protein, palmitoylated 2 (MAGUK p55 subfamily member 2)
Serpi13f	105.634	1.84335	0.313457	5.88071	4.09e-09	1.32e-07	serine (or cysteine) peptidase inhibitor, clade A, member 3F
Cyp7b1	69.2412	1.89962	0.323017	5.88087	4.08e-09	1.32e-07	cytochrome P450, family 7, subfamily b, polypeptide 1
Pdzd2	52.053	2.16308	0.36795	5.87873	4.13e-09	1.33e-07	PDZ domain containing 2
Dusp5	275.133	-1.08163	0.184116	-5.8747	4.24e-09	1.36e-07	dual specificity phosphatase 5
Mr1	110.272	2.01359	0.342804	5.87388	4.26e-09	1.36e-07	major histocompatibility complex, class I-related
Serp2	28.3458	-3.1226	0.53177	-5.8721	4.3e-09	1.37e-07	stress-associated endoplasmic reticulum protein family member 2
Ptger4	128.29	-1.47988	0.252237	-5.86705	4.44e-09	1.41e-07	prostaglandin E receptor 4 (subtype EP4)
Eya4	88.0814	2.0642	0.353346	5.84186	5.16e-09	1.62e-07	eyes absent 4 homolog (Drosophila)
Dgkq	117.151	1.45507	0.250525	5.8081	6.32e-09	1.96e-07	diacylglycerol ki1se, theta
Mctp1	25.9781	3.04414	0.524863	5.79987	6.64e-09	2.06e-07	multiple C2 domains, transmembrane 1
Csprs	141.325	1.58725	0.273992	5.79306	6.91e-09	2.13e-07	component of Sp100-rs
8430427H17Rik	68.0465	-1.74621	0.30169	-5.78808	7.12e-09	2.17e-07	RIKEN cD1 8430427H17 gene
Zfpm1	530.65	-1.06973	0.185195	-5.77626	7.64e-09	2.32e-07	zinc finger protein, multitype 1
Sipa1l3	1662.55	-1.07874	0.188544	-5.72142	1.06e-08	3.15e-07	sig1l-induced proliferation-associated 1 like 3
Cyp26b1	542.558	1.17322	0.205231	5.71657	1.09e-08	3.24e-07	cytochrome P450, family 26, subfamily b, polypeptide 1
Tnn	85.2039	2.12612	0.373356	5.69461	1.24e-08	3.65e-07	te1scin N
Pla2g12a	267.357	1.13817	0.200637	5.6728	1.4e-08	4.12e-07	phospholipase A2, group XIIA
Pltp	610.52	1.0257	0.181127	5.66284	1.49e-08	4.31e-07	phospholipid transfer protein
Npy1r	282.806	-1.02738	0.181687	-5.65466	1.56e-08	4.48e-07	neuropeptide Y receptor Y1
Phldb3	16.8889	3.23123	0.573455	5.63467	1.75e-08	4.99e-07	pleckstrin homology-like domain, family B, member 3
Igfbp4	186.208	-1.41635	0.251585	-5.6297	1.81e-08	5.13e-07	insulin-like growth factor binding protein 4
Wnt4	44.4944	-2.79216	0.496461	-5.62412	1.86e-08	5.26e-07	wingless-related MMTV integration site 4
Ccdc8	16.6896	-3.21988	0.575193	-5.59792	2.17e-08	6.06e-07	coiled-coil domain containing 8
Id4	183.117	1.30703	0.233703	5.5927	2.24e-08	6.21e-07	inhibitor of D1 binding 4
Cbr2	420.271	1.4313	0.256455	5.58108	2.39e-08	6.59e-07	carbonyl reductase 2
H2-DMb1	73.3196	1.68512	0.30196	5.58062	2.4e-08	6.59e-07	histocompatibility 2, class II, locus Mb1
Fat2	38.3297	-2.40232	0.43281	-5.55051	2.85e-08	7.72e-07	FAT tumor suppressor homolog 2 (Drosophila)
Tram1l1	205.098	1.06607	0.192349	5.54239	2.98e-08	8.03e-07	translocation associated membrane protein 1-like 1
Pag1	29.1726	2.50098	0.451771	5.53595	3.1e-08	8.3e-07	phosphoprotein associated with glycosphingolipid microdomains 1
Parm1	35.6625	-2.87955	0.520305	-5.53434	3.12e-08	8.36e-07	prostate androgen-regulated mucin-like protein 1
Spef1	62.7835	-1.82427	0.329755	-5.53218	3.16e-08	8.43e-07	sperm flagellar 1
Fam71f1	68.0921	-1.71982	0.311342	-5.52388	3.32e-08	8.8e-07	family with sequence similarity 71, member F1
Tgfa	27.8226	-2.48708	0.45141	-5.50958	3.6e-08	9.51e-07	transforming growth factor alpha
Mgam	13.0992	-3.27792	0.595571	-5.50384	3.72e-08	9.79e-07	maltase-glucoamylase
Tnfaip6	118.965	1.373	0.24979	5.49662	3.87e-08	1.02e-06	tumor necrosis factor alpha induced protein 6
Tmem106a	183.917	1.10756	0.201743	5.48997	4.02e-08	1.05e-06	transmembrane protein 106A
Nod1	107.734	-1.80819	0.331415	-5.45598	4.87e-08	1.26e-06	nucleotide-binding oligomerization domain containing 1
Clhc1	108.685	-1.45436	0.268044	-5.42581	5.77e-08	1.48e-06	clathrin heavy chain linker domain containing 1
Kif21b	371.408	-1.0715	0.19819	-5.40642	6.43e-08	1.64e-06	kinesin family member 21B
Sgk3	71.2813	2.00847	0.372424	5.39297	6.93e-08	1.76e-06	serum/glucocorticoid regulated ki1se 3
Mettl20	61.552	1.81245	0.336247	5.39024	7.04e-08	1.78e-06	methyltransferase like 20
Gm6880	63.9447	2.13794	0.396574	5.39103	7.01e-08	1.78e-06	predicted gene 6880
Mt2	297.467	-1.14093	0.213442	-5.3454	9.02e-08	2.22e-06	metallothionein 2
Plekhg2	1178.25	-1.01575	0.190315	-5.3372	9.44e-08	2.32e-06	pleckstrin homology domain containing, family G (with RhoGef domain) member 2
Ptpre	94.6641	1.42647	0.267333	5.33595	9.5e-08	2.33e-06	protein tyrosine phosphatase, receptor type, E
Mgat5	157.982	1.26166	0.236952	5.32455	1.01e-07	2.47e-06	mannoside acetylglucosaminyltransferase 5
Acot2	117.978	-1.23955	0.233132	-5.31696	1.06e-07	2.55e-06	acyl-CoA thioesterase 2
Lrrc32	46.6127	2.10695	0.396241	5.31733	1.05e-07	2.55e-06	leucine rich repeat containing 32
Sptssa	504.324	1.10752	0.208485	5.31221	1.08e-07	2.61e-06	serine palmitoyltransferase, small subunit A
Dmrta2	135.167	-1.25874	0.23701	-5.31091	1.09e-07	2.62e-06	doublesex and mab-3 related transcription factor like family A2
B4galnt4	92.065	-1.4346	0.270789	-5.29787	1.17e-07	2.8e-06	beta-1,4-N-acetyl-galactosaminyl transferase 4
Cox6a2	45.4813	-2.01757	0.381811	-5.28422	1.26e-07	3e-06	cytochrome c oxidase subunit VIa polypeptide 2
Akr1c12	37.515	2.34239	0.445012	5.26367	1.41e-07	3.35e-06	aldo-keto reductase family 1, member C12
Olfm1	106.13	-1.52528	0.291641	-5.22999	1.7e-07	3.95e-06	olfactomedin 1
Ah1k2	1518.65	-1.2962	0.247855	-5.22966	1.7e-07	3.95e-06	AH1K nucleoprotein 2
Ccdc37	35.441	2.21259	0.423669	5.22246	1.77e-07	4.07e-06	coiled-coil domain containing 37
Hoxb2	109.543	-1.29253	0.248072	-5.21031	1.89e-07	4.33e-06	homeobox B2
Sdpr	1599.59	1.05588	0.202864	5.20487	1.94e-07	4.43e-06	serum deprivation response
Plxnb1	123.001	-1.38444	0.2663	-5.19881	2.01e-07	4.56e-06	plexin B1
Slco1a5	14.2849	3.01061	0.580544	5.18584	2.15e-07	4.84e-06	solute carrier organic anion transporter family, member 1a5
Agpat9	98.1102	-1.48937	0.2874	-5.18223	2.19e-07	4.92e-06	1-acylglycerol-3-phosphate O-acyltransferase 9
Gbp3	197.331	1.49146	0.288149	5.17601	2.27e-07	5.07e-06	guanylate binding protein 3
BC024571	157.803	-1.14983	0.222385	-5.17045	2.34e-07	5.21e-06	1
Car6	44.82	-1.99102	0.385963	-5.15859	2.49e-07	5.51e-06	carbonic anhydrase 6
Kmt2d	3234.11	-1.09061	0.211408	-5.15881	2.49e-07	5.51e-06	lysine (K)-specific methyltransferase 2D
Il13ra1	597.45	1.37029	0.265635	5.15856	2.49e-07	5.51e-06	interleukin 13 receptor, alpha 1
Nbl1	49.6695	1.90736	0.370301	5.15085	2.59e-07	5.72e-06	neuroblastoma, suppression of tumorigenicity 1
Tspan7	157.196	1.44951	0.283098	5.12017	3.05e-07	6.63e-06	tetraspanin 7
Diras2	92.6293	1.46501	0.286153	5.11968	3.06e-07	6.64e-06	DIRAS family, GTP-binding RAS-like 2
Pxdc1	15.294	-2.87382	0.56214	-5.11229	3.18e-07	6.85e-06	PX domain containing 1
Cxcl16	52.6586	1.76057	0.344998	5.10313	3.34e-07	7.18e-06	chemokine (C-X-C motif) ligand 16
Gm14139	28.7147	2.41222	0.47412	5.08779	3.62e-07	7.71e-06	predicted gene 14139
Gbp2	451.651	1.03463	0.203513	5.08385	3.7e-07	7.84e-06	guanylate binding protein 2
Hhat	156.888	1.20651	0.237312	5.08406	3.69e-07	7.84e-06	hedgehog acyltransferase
Lmcd1	32.4492	2.64422	0.520663	5.07857	3.8e-07	8.02e-06	LIM and cysteine-rich domains 1
Syt13	15.3118	-2.86	0.56394	-5.07146	3.95e-07	8.28e-06	sy1ptotagmin XIII
Cpa6	46.0935	1.92367	0.379286	5.07183	3.94e-07	8.28e-06	carboxypeptidase A6
Casp4	304.502	1.36194	0.26937	5.05602	4.28e-07	8.88e-06	caspase 4, apoptosis-related cysteine peptidase
Lce1f	51.3239	-2.28073	0.451936	-5.04659	4.5e-07	9.29e-06	late cornified envelope 1F
Gpr39	122.922	-1.31245	0.260469	-5.03878	4.69e-07	9.62e-06	G protein-coupled receptor 39
Cbx7	20.4466	-2.82193	0.561889	-5.02222	5.11e-07	1.04e-05	chromobox 7
Mmp9	263.651	1.28741	0.256707	5.01512	5.3e-07	1.08e-05	matrix metallopeptidase 9
DQ697757	230.626	-1.08145	0.217027	-4.98301	6.26e-07	1.26e-05	1
Agap2	108.61	1.4937	0.299736	4.98337	6.25e-07	1.26e-05	ArfGAP with GTPase domain, ankyrin repeat and PH domain 2
Fbxo31	116.167	1.25455	0.252335	4.97177	6.63e-07	1.33e-05	F-box protein 31
AW551984	269.614	-1.12685	0.226877	-4.9668	6.81e-07	1.35e-05	expressed sequence AW551984
Cobl	88.2761	1.3801	0.278375	4.95769	7.13e-07	1.41e-05	cordon-bleu WH2 repeat
Sft2d2	80.9731	-1.465	0.295821	-4.95231	7.33e-07	1.44e-05	SFT2 domain containing 2
Gata3	129.84	-1.10551	0.223328	-4.95016	7.42e-07	1.45e-05	GATA binding protein 3
Samd5	97.1139	-1.79795	0.364967	-4.92633	8.38e-07	1.63e-05	sterile alpha motif domain containing 5
Dpep1	58.0418	1.66916	0.33949	4.91666	8.8e-07	1.71e-05	dipeptidase 1 (re1l)
Gimap9	38.2962	-2.02024	0.413308	-4.88798	1.02e-06	1.95e-05	GTPase, IMAP family member 9
Gareml	43.3436	2.02474	0.418092	4.84281	1.28e-06	2.4e-05	GRB2 associated, regulator of MAPK1-like
Pcdhb22	80.0123	1.44293	0.298046	4.8413	1.29e-06	2.41e-05	protocadherin beta 22
Dapp1	122.221	1.12389	0.232237	4.83941	1.3e-06	2.43e-05	dual adaptor for phosphotyrosine and 3-phosphoinositides 1
Soat2	31.7747	-2.157	0.446128	-4.83494	1.33e-06	2.47e-05	sterol O-acyltransferase 2
Vldlr	200.73	-1.05358	0.217889	-4.8354	1.33e-06	2.47e-05	very low density lipoprotein receptor
Srgap1	91.337	-1.41756	0.294933	-4.80638	1.54e-06	2.82e-05	SLIT-ROBO Rho GTPase activating protein 1
Gsdmd	126.907	-1.1909	0.248417	-4.79395	1.64e-06	2.98e-05	gasdermin D
Tmem144	25.478	-2.41473	0.503838	-4.79267	1.65e-06	3e-05	transmembrane protein 144
Hivep3	659.637	-1.06749	0.222817	-4.79088	1.66e-06	3.02e-05	human immunodeficiency virus type I enhancer binding protein 3
Adamts9	167.279	-1.03687	0.216708	-4.78464	1.71e-06	3.1e-05	a disintegrin-like and metallopeptidase (reprolysin type) with thrombospondin type 1 motif, 9
Sp110	55.4826	2.11849	0.443199	4.77999	1.75e-06	3.16e-05	Sp110 nuclear body protein
Baalc	54.1302	-1.72223	0.361559	-4.76334	1.9e-06	3.4e-05	brain and acute leukemia, cytoplasmic
Ctn12	9.69572	-2.86847	0.604123	-4.74815	2.05e-06	3.65e-05	catenin (cadherin associated protein), alpha 2
Coa3	275.829	1.01359	0.214122	4.73373	2.2e-06	3.89e-05	cytochrome C oxidase assembly factor 3
Gstm4	17.1599	-2.6573	0.561605	-4.73161	2.23e-06	3.91e-05	glutathione S-transferase, mu 4
Ccng1	2279.16	1.15817	0.244961	4.72798	2.27e-06	3.97e-05	cyclin G1
Ccbl2	125.552	1.32395	0.281272	4.70702	2.51e-06	4.37e-05	cysteine conjugate-beta lyase 2
Hdac11	47.4004	-1.70182	0.362956	-4.68878	2.75e-06	4.72e-05	histone deacetylase 11
Bambi	96.0109	1.41721	0.303029	4.6768	2.91e-06	4.98e-05	BMP and activin membrane-bound inhibitor
Plau	137.9	-1.10337	0.235998	-4.67535	2.93e-06	5.01e-05	plasminogen activator, uroki1se
Fam110c	102.036	-1.28761	0.275544	-4.673	2.97e-06	5.04e-05	family with sequence similarity 110, member C
Itga11	31.5738	2.36038	0.505988	4.66489	3.09e-06	5.22e-05	integrin alpha 11
Msr1	9.9309	2.79886	0.605426	4.62297	3.78e-06	6.25e-05	macrophage scavenger receptor 1
Notch3	48.4722	-1.93167	0.418281	-4.61811	3.87e-06	6.37e-05	notch 3
AI836003	51.2014	-1.75368	0.379945	-4.61561	3.92e-06	6.43e-05	expressed sequence AI836003
Plcl2	42.8946	-1.69961	0.3688	-4.60849	4.06e-06	6.62e-05	phospholipase C-like 2
Gorab	336.761	1.30393	0.283589	4.59794	4.27e-06	6.92e-05	golgin, RAB6-interacting
AU018091	13.7732	-2.53038	0.550765	-4.59429	4.34e-06	7.03e-05	expressed sequence AU018091
A530032D15Rik	20.2305	2.32523	0.506171	4.59376	4.35e-06	7.04e-05	RIKEN cD1 A530032D15Rik gene
Kank4os	11.7807	-2.71189	0.592099	-4.58013	4.65e-06	7.46e-05	KN motif and ankyrin repeat domains 4, opposite strand
AK038736	261.446	1.0486	0.229704	4.56499	5e-06	7.92e-05	1
Cygb	19.3763	-2.36364	0.517919	-4.56372	5.03e-06	7.96e-05	cytoglobin
Coro2b	142.64	-1.44656	0.318533	-4.54132	5.59e-06	8.77e-05	coronin, actin binding protein, 2B
Mecom	365.47	1.14117	0.251414	4.53901	5.65e-06	8.85e-05	MDS1 and EVI1 complex locus
Flrt2	898.049	-1.15597	0.255252	-4.52872	5.93e-06	9.24e-05	fibronectin leucine rich transmembrane protein 2
Spaca6	135.945	-1.33158	0.294058	-4.52829	5.95e-06	9.25e-05	sperm acrosome associated 6
Serpinb1a	52.2798	-1.71567	0.380945	-4.50373	6.68e-06	0.000102786	serine (or cysteine) peptidase inhibitor, clade B, member 1a
Rgag4	15.6244	2.51411	0.563885	4.45854	8.25e-06	0.000124137	retrotransposon gag domain containing 4
Gstt3	213.872	1.15455	0.26167	4.41222	1.02e-05	0.000150019	glutathione S-transferase, theta 3
Fmod	69.3335	1.32847	0.303188	4.38166	1.18e-05	0.000170524	fibromodulin
Als2cl	23.4907	-2.47644	0.565652	-4.37804	1.2e-05	0.000172844	ALS2 C-termi1l like
Cadm4	31.4958	-1.86504	0.426147	-4.37651	1.21e-05	0.000173342	cell adhesion molecule 4
AI607873	80.1017	-1.26785	0.290026	-4.3715	1.23e-05	0.000177002	expressed sequence AI607873
Stxbp2	32.8589	1.78225	0.408732	4.36043	1.3e-05	0.00018505	syntaxin binding protein 2
Scara5	395.864	-1.18835	0.272903	-4.35447	1.33e-05	0.00018996	scavenger receptor class A, member 5 (putative)
Tgfb2	117.384	1.05555	0.243261	4.33919	1.43e-05	0.000202005	transforming growth factor, beta 2
Mst1	13.2416	-2.48064	0.572234	-4.33501	1.46e-05	0.000204835	macrophage stimulating 1 (hepatocyte growth factor-like)
Lysmd2	254.367	1.0326	0.238415	4.33111	1.48e-05	0.000208074	LysM, putative peptidoglycan-binding, domain containing 2
Mira	140.205	-1.02306	0.237258	-4.312	1.62e-05	0.000224865	mistral long non-coding R1
AK132829	20.2099	2.41671	0.56072	4.31001	1.63e-05	0.000226438	1
mmu-mir-155*	29.4924	-1.97626	0.460008	-4.29615	1.74e-05	0.000240584	1
Hp	12.1931	2.56821	0.599026	4.28731	1.81e-05	0.000249121	haptoglobin
Cpne8	9.43655	2.57339	0.602706	4.26973	1.96e-05	0.000267724	copine VIII
Ackr3	160.686	1.0165	0.238461	4.26276	2.02e-05	0.000274597	atypical chemokine receptor 3
Enpp4	97.1583	1.23421	0.290977	4.24162	2.22e-05	0.000299152	ectonucleotide pyrophosphatase/phosphodiesterase 4
Stard8	24.4617	2.086	0.492651	4.23422	2.29e-05	0.000307974	START domain containing 8
1ip7	31.5	1.8976	0.450239	4.21465	2.5e-05	0.000331764	NLR family, apoptosis inhibitory protein 7
Maats1	9.2543	-2.53822	0.60402	-4.20222	2.64e-05	0.000347865	MYCBP-associated, testis expressed 1
Galnt12	25.8777	2.12066	0.505354	4.19638	2.71e-05	0.000355942	UDP-N-acetyl-alpha-D-galactosamine:polypeptide N-acetylgalactosaminyltransferase 12
Arnt2	92.5168	1.1257	0.26881	4.18772	2.82e-05	0.00036806	aryl hydrocarbon receptor nuclear translocator 2
Arxes2	132.484	1.16801	0.27896	4.18703	2.83e-05	0.00036882	adipocyte-related X-chromosome expressed sequence 2
Nxf3	18.6415	-2.39518	0.572515	-4.18362	2.87e-05	0.000373357	nuclear R1 export factor 3
Dhx58	164.813	1.0576	0.254575	4.15436	3.26e-05	0.000418607	DEXH (Asp-Glu-X-His) box polypeptide 58
Arxes1	132.427	1.22366	0.294746	4.15159	3.3e-05	0.000422523	adipocyte-related X-chromosome expressed sequence 1
Lrrc4c	112.444	-1.16771	0.281348	-4.1504	3.32e-05	0.000424341	leucine rich repeat containing 4C
Eva1a	50.5546	1.4288	0.344723	4.14476	3.4e-05	0.000433317	eva-1 homolog A (C. elegans)
Armcx6	62.9674	1.43374	0.346408	4.13887	3.49e-05	0.000442972	armadillo repeat containing, X-linked 6
Il6	30.7896	2.01809	0.488611	4.13026	3.62e-05	0.000458635	interleukin 6
Cacnb1	66.8629	-1.3999	0.340091	-4.11625	3.85e-05	0.00048389	calcium channel, voltage-dependent, beta 1 subunit
AK140090	33.0737	1.80815	0.441477	4.09569	4.21e-05	0.000522758	1
C920021L13Rik	61.057	1.9435	0.475279	4.08918	4.33e-05	0.000534781	RIKEN cD1 C920021L13 gene
Kank1	43.2355	1.50817	0.368864	4.08869	4.34e-05	0.000535437	KN motif and ankyrin repeat domains 1
Card10	45.9328	-1.72898	0.423346	-4.08407	4.43e-05	0.000544253	caspase recruitment domain family, member 10
Bach2	71.2842	-1.25157	0.307371	-4.07186	4.66e-05	0.000568061	BTB and CNC homology 2
Mgll	13.4157	-2.3324	0.573184	-4.0692	4.72e-05	0.000572657	monoglyceride lipase
1ip6	41.8217	1.75311	0.43082	4.06923	4.72e-05	0.000572657	NLR family, apoptosis inhibitory protein 6
Avil	39.3189	-1.61176	0.396433	-4.06566	4.79e-05	0.000579816	advillin
Oas3	27.5408	-2.08861	0.514634	-4.05845	4.94e-05	0.000595937	2'-5' oligoadenylate synthetase 3
Rtn4r	24.5142	-2.06848	0.512061	-4.03953	5.36e-05	0.00064054	reticulon 4 receptor
Pkp1	35.4777	-1.65478	0.410033	-4.03573	5.44e-05	0.000648768	plakophilin 1
Vsig10	139.258	-1.15857	0.287481	-4.03007	5.58e-05	0.000661163	V-set and immunoglobulin domain containing 10
Slco4a1	77.9334	1.25919	0.313789	4.01286	6e-05	0.000706818	solute carrier organic anion transporter family, member 4a1
Mycl	23.7715	-1.90055	0.473667	-4.01241	6.01e-05	0.000707219	v-myc myelocytomatosis viral oncogene homolog, lung carcinoma derived (avian)
Nid2	307.24	1.00137	0.250248	4.0015	6.29e-05	0.000736905	nidogen 2
Tmx1	793.773	1.0395	0.259904	3.99957	6.35e-05	0.000742305	thioredoxin-related transmembrane protein 1
Crip2	27.9396	-1.81498	0.454516	-3.99323	6.52e-05	0.000755453	cysteine rich protein 2
Slc27a3	103.154	-1.24487	0.31257	-3.98268	6.81e-05	0.000782093	solute carrier family 27 (fatty acid transporter), member 3
B4galt4	85.8311	-1.10228	0.276772	-3.98264	6.82e-05	0.000782093	UDP-Gal:betaGlc1c beta 1,4-galactosyltransferase, polypeptide 4
Ptprj	37.3269	-1.51582	0.381028	-3.97824	6.94e-05	0.00079408	protein tyrosine phosphatase, receptor type, J
Akr1c18	17.3032	2.03155	0.511514	3.97165	7.14e-05	0.000813025	aldo-keto reductase family 1, member C18
Cck	7.08002	-2.41323	0.608816	-3.96381	7.38e-05	0.000836375	cholecystokinin
Lamc2	132.71	-1.04566	0.264319	-3.95604	7.62e-05	0.000860215	laminin, gamma 2
Havcr2	34.9823	-1.96526	0.500012	-3.93043	8.48e-05	0.000944909	hepatitis A virus cellular receptor 2
Evi2a	7.80936	2.39149	0.608878	3.9277	8.58e-05	0.000952052	ecotropic viral integration site 2a
Cela3b	72.6965	1.1172	0.285762	3.90954	9.25e-05	0.00101983	chymotrypsin-like elastase family, member 3B
Gm4759	9.25559	2.37982	0.608819	3.90891	9.27e-05	0.00102168	GTPase, very large interferon inducible 1 pseudogene
AK158038	174.068	-1.16255	0.298392	-3.89605	9.78e-05	0.00106812	1
Abcd2	20.852	2.00497	0.517135	3.87707	0.00010572	0.00114413	ATP-binding cassette, sub-family D (ALD), member 2
Lipg	31.732	-1.61188	0.415954	-3.87514	0.000106563	0.00115057	lipase, endothelial
AK172683	10.6911	2.34184	0.604472	3.8742	0.000106976	0.00115234	1
AK041647	10.6911	2.34184	0.604472	3.8742	0.000106976	0.00115234	1
E2f2	77.9706	-1.30887	0.338855	-3.86262	0.000112176	0.00119997	E2F transcription factor 2
Tifa	58.1351	1.27278	0.330207	3.85449	0.000115973	0.00123733	TRAF-interacting protein with forkhead-associated domain
Pdgfb	23.0823	-2.04815	0.531634	-3.85255	0.000116893	0.00124563	platelet derived growth factor, B polypeptide
Ppargc1a	33.9607	1.62426	0.423645	3.83402	0.000126068	0.00132912	peroxisome proliferative activated receptor, gamma, coactivator 1 alpha
AK008044	103.577	1.00679	0.26298	3.82841	0.000128973	0.00135563	1
Cenpl	143.813	1.04289	0.272789	3.82307	0.000131801	0.00138013	centromere protein L
Podxl	11.4404	-2.26691	0.593764	-3.81787	0.00013461	0.00140443	podocalyxin-like
Igsf9	113.148	-1.12141	0.293752	-3.81754	0.000134788	0.00140443	immunoglobulin superfamily, member 9
Apol10b	110.77	1.0165	0.266917	3.80832	0.000139917	0.00145415	apolipoprotein L 10B
Lrp2	32.0105	-1.66627	0.438893	-3.79652	0.000146741	0.00151734	low density lipoprotein receptor-related protein 2
Hrh1	6.36098	-2.31101	0.608854	-3.79568	0.000147242	0.00152117	histamine receptor H1
Fas	269.345	1.08824	0.286749	3.79511	0.00014758	0.00152353	Fas (TNF receptor superfamily member 6)
BC038927	62.4283	1.69372	0.447765	3.78261	0.000155194	0.00159031	1
Dock8	66.8191	-1.27049	0.335904	-3.78231	0.000155377	0.00159101	dedicator of cytokinesis 8
Emx2os	47.2483	1.3576	0.360312	3.76785	0.00016466	0.00167617	Emx2 opposite strand/antisense transcript (non-protein coding)
1810011O10Rik	36.0779	-1.52457	0.405507	-3.75966	0.000170145	0.00172442	RIKEN cD1 1810011O10 gene
AK142678	38.4617	2.05371	0.548412	3.74482	0.000180522	0.00181621	1
Rtn4rl2	16.4527	2.03046	0.542317	3.74405	0.000181079	0.00181799	reticulon 4 receptor-like 2
Pi15	22.9474	1.93247	0.516948	3.73823	0.000185319	0.00185787	peptidase inhibitor 15
Nr1h3	49.9188	-1.2702	0.339929	-3.73666	0.000186481	0.00186817	nuclear receptor subfamily 1, group H, member 3
Jam2	52.6169	-1.22769	0.329363	-3.72747	0.000193414	0.00192803	junction adhesion molecule 2
Cd24a	82.0166	-1.04625	0.28097	-3.72371	0.000196313	0.0019501	CD24a antigen
AK087744	48.8863	2.03893	0.547559	3.72367	0.000196344	0.0019501	1
Trmt61b	5.88126	-2.26581	0.608788	-3.72184	0.000197779	0.00196155	tR1 methyltransferase 61B
Prelp	279.509	-1.00424	0.270189	-3.71683	0.000201739	0.00199463	proline arginine-rich end leucine-rich repeat
Cxxc4	79.5515	-1.12829	0.304442	-3.70608	0.000210491	0.00206258	CXXC finger 4
Sema3c	451.163	1.1072	0.298962	3.70347	0.000212669	0.00208098	sema domain, immunoglobulin domain (Ig), short basic domain, secreted, (semaphorin) 3C
Rab27a	25.1915	1.96838	0.531529	3.70325	0.000212854	0.00208133	RAB27A, member RAS oncogene family
Cib2	31.0916	1.66445	0.450157	3.69748	0.000217748	0.00211873	calcium and integrin binding family member 2
Gstt1	53.7905	1.43128	0.387171	3.69676	0.000218366	0.00212326	glutathione S-transferase, theta 1
Pkia	186.189	1.37832	0.373067	3.69456	0.000220268	0.00213577	protein ki1se inhibitor, alpha
Abca9	23.3818	1.65658	0.450256	3.6792	0.000233969	0.00224666	ATP-binding cassette, sub-family A (ABC1), member 9
AK006921	44.8365	2.00673	0.546464	3.6722	0.00024047	0.00229953	1
Psmb8	29.8646	-1.7372	0.473101	-3.67195	0.000240708	0.00230023	proteasome (prosome, macropain) subunit, beta type 8 (large multifunctio1l peptidase 7)
Sort1	79.0749	1.16183	0.31706	3.66438	0.000247936	0.00236117	sortilin 1
Slfn2	83.2217	1.01078	0.276201	3.65957	0.000252639	0.00240102	schlafen 2
Ctla2a	80.3734	-1.20689	0.330157	-3.65551	0.000256672	0.00243574	cytotoxic T lymphocyte-associated protein 2 alpha
Fignl2	82.5956	-1.04437	0.285831	-3.65379	0.000258395	0.00244902	fidgetin-like 2
Limch1	71.8669	1.30117	0.356767	3.64712	0.000265196	0.00250493	LIM and calponin homology domains 1
Cytip	22.2444	1.81571	0.497825	3.64728	0.000265035	0.00250493	cytohesin 1 interacting protein
Vstm5	8.80028	2.20251	0.604903	3.6411	0.000271476	0.00255133	V-set and transmembrane domain containing 5
Ano1	14.4125	-2.09911	0.578206	-3.63038	0.000283002	0.00264969	anoctamin 1, calcium activated chloride channel
AK158482	64.1374	-1.27927	0.353025	-3.62375	0.000290363	0.00271494	1
Mdfi	47.645	1.30899	0.362486	3.61116	0.000304829	0.00282788	MyoD family inhibitor
Scn9a	6.34029	-2.19385	0.608161	-3.60735	0.000309343	0.00286273	sodium channel, voltage-gated, type IX, alpha
Pde10a	84.778	-1.01329	0.280999	-3.60603	0.000310919	0.00287042	phosphodiesterase 10A
Hoxa4	74.6802	-1.12076	0.311316	-3.60007	0.000318133	0.00292408	homeobox A4
Ccl5	89.3852	1.10193	0.30631	3.59744	0.000321361	0.0029414	chemokine (C-C motif) ligand 5
Gucy1a2	5.54394	-2.18582	0.608398	-3.59275	0.000327207	0.00298805	guanylate cyclase 1, soluble, alpha 2
Col10a1	12.3938	2.09568	0.587022	3.57003	0.000356946	0.00320789	collagen, type X, alpha 1
Il11	33.9102	-1.47735	0.414085	-3.56773	0.000360082	0.00323189	interleukin 11
Eva1c	32.2111	-1.48998	0.41811	-3.56362	0.000365779	0.00327456	eva-1 homolog C (C. elegans)
Serpi13i	126.488	1.40699	0.396038	3.55268	0.000381329	0.00339625	serine (or cysteine) peptidase inhibitor, clade A, member 3I
Nlrp4e	8.13489	2.14853	0.605406	3.5489	0.000386845	0.00343217	NLR family, pyrin domain containing 4E
AK007436	32.2812	-1.46443	0.413456	-3.54193	0.000397215	0.00351072	1
Btg3	87.5316	1.0859	0.306577	3.54201	0.000397088	0.00351072	B cell translocation gene 3
Slc4a8	44.7521	1.28568	0.364926	3.52312	0.000426505	0.00372454	solute carrier family 4 (anion exchanger), member 8
Ppargc1b	26.2017	-1.52812	0.434203	-3.51937	0.000432569	0.00376987	peroxisome proliferative activated receptor, gamma, coactivator 1 beta
Selp	64.6665	1.31141	0.373046	3.5154	0.000439091	0.00381526	selectin, platelet
Chn1	28.1268	1.6222	0.462792	3.50524	0.000456191	0.00393919	chimerin 1
Mmp16	5.51376	2.12981	0.607986	3.50305	0.00045996	0.00395942	matrix metallopeptidase 16
BC100303	64.2238	1.9387	0.553614	3.5019	0.000461954	0.00397166	1
Alpk1	92.6	1.03933	0.297556	3.49287	0.000477859	0.00408045	alpha-ki1se 1
Atp1a3	11.5478	-2.04953	0.588322	-3.48369	0.000494546	0.0041845	ATPase, 1+/K+ transporting, alpha 3 polypeptide
Itih2	47.6538	1.27821	0.366932	3.48351	0.000494888	0.00418485	inter-alpha trypsin inhibitor, heavy chain 2
Matn4	88.8568	1.15758	0.332648	3.47989	0.000501629	0.00422897	matrilin 4
5430403N17Rik	38.3366	-1.36842	0.394937	-3.4649	0.000530424	0.00444206	RIKEN cD1 5430403N17 gene
Rsad2	35.3136	-1.70196	0.492235	-3.45762	0.000544978	0.00455571	radical S-adenosyl methionine domain containing 2
Celf5	36.0369	1.59958	0.464553	3.44327	0.000574721	0.00478131	CUGBP, Elav-like family member 5
2200002D01Rik	62.4586	-1.17138	0.340495	-3.44023	0.000581223	0.00482672	RIKEN cD1 2200002D01 gene
Akr1c14	103.736	1.60082	0.466454	3.43189	0.000599383	0.00494691	aldo-keto reductase family 1, member C14
Gm14124	22.5733	1.91323	0.559977	3.41661	0.000634052	0.00517871	predicted gene 14124
Gm15987	8.47831	2.05559	0.601968	3.41478	0.000638333	0.00521062	predicted gene 15987
Scml2	50.0955	1.43008	0.419102	3.41223	0.000644325	0.00525335	sex comb on midleg-like 2 (Drosophila)
Rbm47	33.4083	-1.41467	0.415554	-3.4043	0.000663348	0.00538002	R1 binding motif protein 47
Vip	19.9037	1.81406	0.533478	3.40044	0.000672766	0.00544368	vasoactive intesti1l polypeptide
C1qtnf1	101.123	-1.01109	0.297504	-3.39858	0.000677363	0.00547769	C1q and tumor necrosis factor related protein 1
Pcdh1	74.1624	-1.07586	0.317061	-3.39322	0.000690762	0.00556336	protocadherin 1
Mcam	47.8965	-1.20494	0.355366	-3.3907	0.00069715	0.00561155	melanoma cell adhesion molecule
Nos2	37.6419	1.31238	0.388565	3.3775	0.000731489	0.00582048	nitric oxide synthase 2, inducible
Slc30a1	79.3764	1.00334	0.297095	3.37716	0.000732378	0.00582287	solute carrier family 30 (zinc transporter), member 1
Adamts15	14.808	1.93077	0.572578	3.37207	0.000746052	0.00591715	a disintegrin-like and metallopeptidase (reprolysin type) with thrombospondin type 1 motif, 15
Actn3	26.6769	1.49063	0.442109	3.37162	0.000747265	0.00592225	actinin alpha 3
Kbtbd8	14.0323	1.83484	0.544998	3.3667	0.000760742	0.0060119	kelch repeat and BTB (POZ) domain containing 8
Dsel	217.068	1.33896	0.398604	3.35911	0.000781927	0.00614615	dermatan sulfate epimerase-like
Faim2	48.8845	-1.26268	0.378712	-3.33413	0.000855667	0.0066411	Fas apoptotic inhibitory molecule 2
Zfp454	20.2279	1.67901	0.504788	3.32617	0.000880476	0.00679945	zinc finger protein 454
Sprr2k	34.5323	-1.37591	0.415732	-3.30961	0.000934247	0.00712749	small proline-rich protein 2K
Clca2	20.5209	1.80878	0.546692	3.30858	0.000937688	0.00714981	chloride channel calcium activated 2
Slc35g1	7.82634	2.00972	0.607815	3.30647	0.000944784	0.00719207	solute carrier family 35, member G1
Sema3b	39.3504	1.21238	0.367144	3.30218	0.000959351	0.00728698	sema domain, immunoglobulin domain (Ig), short basic domain, secreted, (semaphorin) 3B
Prtg	77.0768	-1.09963	0.333389	-3.29835	0.000972539	0.00737505	protogenin homolog (Gallus gallus)
Reep6	77.6866	-1.05602	0.320456	-3.29535	0.00098299	0.00743063	receptor accessory protein 6
Eif4e3	68.3831	-1.01081	0.306716	-3.2956	0.000982112	0.00743063	eukaryotic translation initiation factor 4E member 3
Gm15760	37.3674	1.24935	0.379407	3.29292	0.000991535	0.00748231	mitochondrial ribosomal protein S18B pseudogene
Thpo	24.9639	-1.67285	0.508836	-3.2876	0.00101045	0.00761261	thrombopoietin
Pcdh9	59.0835	-1.20714	0.367272	-3.28678	0.00101341	0.00763083	protocadherin 9
Il12rb1	40.3571	1.41532	0.431295	3.28156	0.00103233	0.00774806	interleukin 12 receptor, beta 1
Acot1	92.2389	-1.05687	0.323174	-3.27027	0.00107444	0.0080035	acyl-CoA thioesterase 1
D030025P21Rik	404.135	1.14113	0.348979	3.26991	0.0010758	0.00800758	RIKEN cD1 D030025P21 gene
Mmp10	20.4099	1.57034	0.48026	3.26976	0.00107637	0.00800758	matrix metallopeptidase 10
Negr1	27.4856	1.60438	0.491875	3.26177	0.0011072	0.00819044	neuro1l growth regulator 1
Spn	56.9661	-1.2508	0.38373	-3.25957	0.00111582	0.00824546	sialophorin
E430016F16Rik	13.7166	-1.71603	0.530789	-3.23299	0.00122504	0.00893833	RIKEN cD1 E430016F16 gene
Tmem180	14.9985	1.74788	0.541761	3.2263	0.00125402	0.00910653	transmembrane protein 180
Depdc7	10.445	1.82554	0.56672	3.22124	0.00127639	0.00923059	DEP domain containing 7
Zan	20.8393	-1.82034	0.566962	-3.21069	0.00132419	0.00953648	zo1dhesin
B4galnt1	61.2896	1.07017	0.334937	3.19515	0.00139759	0.00994133	beta-1,4-N-acetyl-galactosaminyl transferase 1
Saa3	56.676	1.13533	0.355782	3.19109	0.00141737	0.0100512	serum amyloid A 3
Slc39a8	37.5655	1.31202	0.411396	3.1892	0.00142669	0.010107	solute carrier family 39 (metal ion transporter), member 8
Csf1r	49.1475	-1.25578	0.394165	-3.18593	0.00144289	0.0102009	colony stimulating factor 1 receptor
Cyp46a1	47.7108	-1.14802	0.360653	-3.18318	0.00145668	0.0102797	cytochrome P450, family 46, subfamily a, polypeptide 1
Ephx2	20.4258	1.55014	0.487764	3.17805	0.00148269	0.0104375	epoxide hydrolase 2, cytoplasmic
Klkb1	34.5048	1.36731	0.432012	3.16499	0.00155087	0.0108319	kallikrein B, plasma 1
Lbp	24.6772	-1.55307	0.491185	-3.16188	0.00156755	0.0109209	lipopolysaccharide binding protein
Macrod2	45.5243	1.24664	0.394936	3.15657	0.00159635	0.0110882	MACRO domain containing 2
C1d	329.815	1.03419	0.32821	3.15099	0.00162716	0.011274	C1D nuclear receptor co-repressor
BC106170	25.4374	-1.5228	0.484304	-3.14431	0.00166479	0.0114946	1
Gbp7	109.528	1.34036	0.428444	3.12844	0.00175739	0.0119968	guanylate binding protein 7
Kcnk10	13.5588	1.74058	0.556499	3.12773	0.0017616	0.0120137	potassium channel, subfamily K, member 10
Tnfrsf4	21.5193	-1.81047	0.581077	-3.11571	0.001835	0.0124531	tumor necrosis factor receptor superfamily, member 4
Bok	85.2452	1.02267	0.328796	3.11035	0.00186865	0.0126382	BCL2-related ovarian killer protein
Zfp811	15.9962	1.60053	0.515472	3.10497	0.00190298	0.0128266	zinc finger protein 811
Tlr1	29.6567	1.31939	0.426131	3.09622	0.00196004	0.013149	toll-like receptor 1
Kc14	44.4478	1.16756	0.377827	3.0902	0.00200018	0.013365	potassium voltage-gated channel, shaker-related subfamily, member 4
Lamb3	35.1099	1.25352	0.411554	3.04581	0.00232052	0.0151127	laminin, beta 3
Il3ra	24.5718	-1.50203	0.493655	-3.04266	0.00234497	0.0152434	interleukin 3 receptor, alpha chain
Nlrx1	42.5338	1.1911	0.392249	3.03659	0.00239272	0.0155102	NLR family member X1
Tmtc2	22.5958	1.44651	0.47805	3.02585	0.00247936	0.0159823	transmembrane and tetratricopeptide repeat containing 2
Cdo1	32.6191	1.2972	0.43031	3.01458	0.00257339	0.0164966	cysteine dioxyge1se 1, cytosolic
Efr3b	57.109	1.03918	0.345137	3.01093	0.00260453	0.0166731	EFR3 homolog B (S. cerevisiae)
AK138660	30.4559	1.71673	0.570867	3.00723	0.00263641	0.0168538	1
Fam213a	10.0802	-1.73947	0.58027	-2.99769	0.00272032	0.0172947	family with sequence similarity 213, member A
Tbkbp1	17.3452	-1.5112	0.504831	-2.99348	0.00275815	0.0175112	TBK1 binding protein 1
Aamdc	60.9058	1.04036	0.348468	2.98553	0.00283086	0.017891	adipogenesis associated Mth938 domain containing
Disp2	18.1517	-1.74263	0.585269	-2.97749	0.00290618	0.0182331	dispatched homolog 2 (Drosophila)
Jakmip3	11.7407	1.66364	0.55916	2.97526	0.00292744	0.018351	janus ki1se and microtubule interacting protein 3
Lrrn3	16.1631	1.73993	0.585981	2.96925	0.00298525	0.0186377	leucine rich repeat protein 3, neuro1l
Gldc	51.2476	1.09158	0.368299	2.96383	0.00303833	0.0189096	glycine decarboxylase
Bdh2	50.8574	1.06244	0.361606	2.93812	0.00330209	0.0202055	3-hydroxybutyrate dehydroge1se, type 2
Ccdc181	15.6605	1.61139	0.548761	2.93641	0.00332039	0.020301	coiled-coil domain containing 181
Ikzf2	24.5035	1.47419	0.503068	2.93039	0.00338532	0.0206254	IKAROS family zinc finger 2
Gsto2	41.3322	-1.24866	0.427293	-2.92227	0.00347494	0.0210881	glutathione S-transferase omega 2
4930431P03Rik	16.1411	-1.47098	0.505961	-2.90731	0.00364554	0.0219984	RIKEN cD1 4930431P03 gene
Rassf6	19.8015	1.55285	0.534861	2.90327	0.00369293	0.0221879	Ras association (RalGDS/AF-6) domain family member 6
Tcea3	62.7529	1.02117	0.354855	2.87773	0.00400554	0.0238392	transcription elongation factor A (SII), 3
Slc43a1	30.451	1.22789	0.428824	2.86339	0.0041914	0.0247136	solute carrier family 43, member 1
Aldh3a1	7.02469	-1.72095	0.604163	-2.84848	0.00439287	0.025699	aldehyde dehydroge1se family 3, subfamily A1
Ptchd1	11.2969	-1.6475	0.579108	-2.8449	0.00444257	0.0259508	patched domain containing 1
Bai2	26.1262	-1.49705	0.529555	-2.827	0.00469861	0.0271269	brain-specific angiogenesis inhibitor 2
Amigo2	38.7332	1.0257	0.363194	2.82413	0.00474095	0.0273373	adhesion molecule with Ig like domain 2
Cacnb4	9.45925	1.6912	0.600242	2.81753	0.00483941	0.0277437	calcium channel, voltage-dependent, beta 4 subunit
AK039372	44.3736	1.50344	0.534382	2.81343	0.00490164	0.028031	1
Camk2n1	13.4248	-1.66522	0.595528	-2.7962	0.00517067	0.0293159	calcium/calmodulin-dependent protein ki1se II inhibitor 1
Chn1os3	10.2817	1.615	0.579456	2.78709	0.00531836	0.0298486	chimerin 1, opposite strand 3
Gdap1l1	36.5471	-1.09325	0.392677	-2.78409	0.00536777	0.0300651	ganglioside-induced differentiation-associated protein 1-like 1
Chmp4c	5.90535	-1.68853	0.608504	-2.77489	0.00552198	0.0307429	charged multivesicular body protein 4C
Tec	11.8114	-1.57023	0.566414	-2.77222	0.00556746	0.0309196	tec protein tyrosine ki1se
Spag4	26.4102	-1.18537	0.428573	-2.76584	0.00567758	0.0314077	sperm associated antigen 4
Gngt2	6.66567	-1.68005	0.607533	-2.76537	0.00568581	0.0314407	guanine nucleotide binding protein (G protein), gamma transducing activity polypeptide 2
Steap4	5.85546	1.67777	0.608607	2.75674	0.00583805	0.0320148	STEAP family member 4
4933409K07Rik	10.7975	-1.67263	0.608275	-2.74978	0.00596345	0.0326118	RIKEN cD1 4933409K07 gene
BC056174	40.3442	1.15364	0.420898	2.7409	0.00612712	0.0332584	1
Cercam	27.2708	-1.28956	0.470642	-2.74	0.00614398	0.0333239	cerebral endothelial cell adhesion molecule
Kazald1	41.7094	1.16081	0.425621	2.72734	0.00638479	0.0343882	Kazal-type serine peptidase inhibitor domain 1
Rorc	10.0138	-1.61227	0.594051	-2.71404	0.0066469	0.0355413	RAR-related orphan receptor gamma
Serpinb2	65.4258	1.06264	0.392642	2.70638	0.00680211	0.0362422	serine (or cysteine) peptidase inhibitor, clade B, member 2
Ttc12	20.9682	-1.34901	0.498986	-2.70351	0.00686113	0.0365287	tetratricopeptide repeat domain 12
2610318N02Rik	20.301	1.2893	0.478629	2.69374	0.00706562	0.0374017	RIKEN cD1 2610318N02 gene
Fv1	35.475	1.0336	0.383887	2.69247	0.00709259	0.0374897	Friend virus susceptibility 1
Fam105a	30.1613	1.16422	0.432431	2.69226	0.00709686	0.0374961	family with sequence similarity 105, member A
Cldn19	10.2822	1.54478	0.573835	2.69203	0.00710183	0.0375081	claudin 19
Slc40a1	47.3787	-1.0491	0.39029	-2.68799	0.00718841	0.037879	solute carrier family 40 (iron-regulated transporter), member 1
BC108380	16.7062	-1.34058	0.500665	-2.6776	0.00741523	0.0388384	1
Gstk1	6.02435	1.62649	0.607613	2.67685	0.00743186	0.0389108	glutathione S-transferase kappa 1
Kcnj15	6.51698	1.6191	0.606967	2.66752	0.00764126	0.0398156	potassium inwardly-rectifying channel, subfamily J, member 15
Chil1	33.0038	1.13	0.424359	2.66284	0.00774853	0.0402406	chiti1se-like 1
Fam26e	19.3316	1.41532	0.531817	2.6613	0.00778391	0.0403885	family with sequence similarity 26, member E
Tet1	29.1447	1.12289	0.42271	2.65641	0.00789774	0.0408722	tet methylcytosine dioxyge1se 1
Efhc1	18.3714	1.42838	0.540247	2.64395	0.00819455	0.0420323	EF-hand domain (C-termi1l) containing 1
Npr1	34.0534	-1.21035	0.458711	-2.6386	0.008325	0.0425861	1triuretic peptide receptor 1
Prkg1	14.1937	1.46174	0.555499	2.63141	0.0085032	0.0432006	protein ki1se, cGMP-dependent, type I
Abca3	116.52	1.28162	0.487285	2.63013	0.00853535	0.0433321	ATP-binding cassette, sub-family A (ABC1), member 3
1t2	56.1775	1.07536	0.410023	2.62268	0.00872423	0.0441458	N-acetyltransferase 2 (arylamine N-acetyltransferase)
Phactr2	30.8701	1.22191	0.467147	2.61568	0.00890503	0.0448357	phosphatase and actin regulator 2
Depdc1a	175.642	1.11247	0.425797	2.61269	0.00898338	0.0451118	DEP domain containing 1a
D1jc12	46.5281	1.02348	0.391885	2.61169	0.0090096	0.0452108	D1J (Hsp40) homolog, subfamily C, member 12
AK144143	16.3943	-1.30636	0.504073	-2.59161	0.00955279	0.0474394	1
Gm15080	8.62297	1.56312	0.60389	2.58842	0.00964187	0.0478133	predicted gene 15080
Gm7609	13.8994	1.4047	0.543004	2.58691	0.00968417	0.0479546	predicted pseudogene 7609
Mcpt8	5.54265	1.56987	0.607345	2.5848	0.00974351	0.0481626	mast cell protease 8
Egfl7	11.2231	1.54554	0.598313	2.58317	0.00978981	0.0483364	EGF-like domain 7
Krt7	36.1635	1.02519	0.398107	2.57516	0.0100193	0.0492064	keratin 7
