# Supplementary material for: Transcriptome profiling in preadipocytes identifies long noncoding RNAs as Sam68 targets
Source: Oncotarget. 2017 May 11;8(47):81994–2005. doi: 10.18632/oncotarget.17813 (PMC5669865; doi:10.18632/oncotarget.17813)
Supplement: Supplementary file 3 [file oncotarget-08-81994-s003.xlsx]

## Sheet: ncRNAs.DE.sam68shvsctrl
SYMBOL	baseMean	log2FoldChange	lfcSE	stat	pvalue	padj	GENENAME
4930461G14Rik	14.8806	-3.79439	0.658153	-5.76521	8.15563e-09	7.12802e-06	RIKEN cDNA 4930461G14 gene
Mir6944	84.3172	-1.333	0.283659	-4.6993	2.61058e-06	0.000734772	microRNA mir-6944
Gm26667	28.2495	-2.0686	0.449592	-4.60106	4.2035e-06	0.000734772	NA
Mir6978	25.372	2.41107	0.523694	4.60397	4.14517e-06	0.000734772	microRNA mir-6978
Rn7s1	46.7242	2.076	0.515226	4.0293	5.59424e-05	0.00614737	7S RNA 1
Hotair	12.2944	2.63124	0.653248	4.02794	5.62688e-05	0.00614737	HOX transcript antisense RNA (non-protein coding)
Gm38399	169.199	-1.09296	0.283886	-3.85001	0.000118113	0.00934821	NA
AC099934.2	35.7423	2.04611	0.534287	3.8296	0.000128351	0.00934821	NA
2610035D17Rik	48.4405	1.22953	0.33791	3.63862	0.000274104	0.0184282	RIKEN cDNA 2610035D17 gene
