# Supplementary material for: Transcriptome profiling in preadipocytes identifies long noncoding RNAs as Sam68 targets
Source: Oncotarget. 2017 May 11;8(47):81994–2005. doi: 10.18632/oncotarget.17813 (PMC5669865; doi:10.18632/oncotarget.17813)
Supplement: Supplementary file 4 [file oncotarget-08-81994-s004.xlsx]

## Sheet: A3SS
ID	GeneID	geneSymbol	chr	longExonStart	longExonEnd	shortExonStart	shortExonEnd	flankingES	flankingEE	IncFormLen	SkipFormLen	strand	PValue_ROT.JC	FDR_ROT.JC	IncLevel1_ROT.JC	IncLevel2_ROT.JC	IncLevelDifference_ROT.JC	IC_SAMPLE_1	SC_SAMPLE_1	IC_SAMPLE_2	SC_SAMPLE_2	Pvalue_JC	FDR_JC	IncLevel1_JC	IncLevel2_JC	IncLevelDifference_JC	eventType	interWithDexseq	lengthgt14	ILDsignificant
4415	ENSMUSG00000024906	Mus81	chr19	5483107	5483221	5483107	5483191	5483454	5483558	179	149	-	2.56151e-10	5.62763e-07	0.454,0.0,0.0	1.0,1.0,0.625	-0.724	1,0,0	1,3,2	7,1,2	0,0,1	2.58886e-10	5.68256e-07	0.456,0.0,0.0	1.0,1.0,0.626	-0.723	A3SS	FALSE	TRUE	TRUE
17	ENSMUSG00000074221	Zfp568	chr7	30013839	30013889	30013842	30013889	29998114	29998210	152	149	+	2.56039e-09	2.46008e-06	1.0,1.0,1.0	0.662,0.495,0.44	0.468	6,6,5	0,0,0	6,5,4	3,5,5	2.68107e-09	2.32284e-06	1.0,1.0,1.0	0.664,0.497,0.441	0.466	A3SS	FALSE	TRUE	TRUE
3760	ENSMUSG00000025316	Banp	chr8	121978578	121978754	121978601	121978754	121975899	121975991	172	149	+	3.35923e-09	2.46008e-06	0.0,0.0,0.0	1.0,1.0,0.409	-0.803	0,0,0	1,2,1	3,2,4	0,0,5	3.17473e-09	2.32284e-06	0.0,0.0,0.0	1.0,1.0,0.411	-0.804	A3SS	FALSE	TRUE	TRUE
1092	ENSMUSG00000037876	Jmjd1c	chr10	67218037	67218181	67218116	67218181	67216982	67217107	228	149	+	4.38499e-08	2.40845e-05	1.0,0.395,1.0	0.0,0.0,0.567	0.609	5,1,2	0,1,0	0,0,2	1,6,1	4.3695e-08	2.39776e-05	1.0,0.396,1.0	0.0,0.0,0.568	0.609	A3SS	FALSE	TRUE	TRUE
556	ENSMUSG00000032562	Gnai2	chr9	107614124	107615098	107614124	107614715	107615611	107615825	532	149	-	8.35838e-07	0.000367267	0.58,0.588,0.624	0.754,0.707,0.684	-0.118	938,1038,1196	190204202	1290,1222,1235	118142160	9.09233e-07	0.000332628	0.712,0.718,0.747	0.845,0.811,0.793	-0.091	A3SS	FALSE	TRUE	TRUE
2249	ENSMUSG00000025932	Eya1	chr1	14270704	14270842	14270704	14270827	14274064	14274210	164	149	-	1.74183e-06	0.0006378	1.0,1.0,1.0	0.353,0.864,0.784	0.333	12,8,7	0,0,0	6,7,4	10,1,1	1.7825e-06	0.00055894	1.0,1.0,1.0	0.354,0.865,0.785	0.332	A3SS	FALSE	TRUE	TRUE
2590	ENSMUSG00000034729	Mrps10	chr17	47372572	47372645	47372575	47372645	47372426	47372491	152	149	+	4.92213e-06	0.00154485	0.628,0.588,0.638	0.35,0.275,0.311	0.306	31,16,18	18,11,10	11,12,12	20,31,26	4.91998e-06	0.00134992	0.63,0.589,0.64	0.352,0.276,0.313	0.306	A3SS	FALSE	TRUE	TRUE
293	ENSMUSG00000022248	Rad1	chr15	10492764	10492863	10492787	10492863	10490255	10490514	172	149	+	6.05878e-06	0.00166389	0.977,1.0,1.0	0.868,0.899,0.829	0.127	50,38,38	1,0,0	38,41,28	5,4,5	6.19566e-06	0.00151105	0.978,1.0,1.0	0.869,0.899,0.83	0.127	A3SS	FALSE	TRUE	TRUE
2627	ENSMUSG00000033728	Lrrc14	chr15	76713400	76713985	76713815	76713985	76712866	76713220	564	149	+	6.94207e-06	0.00169464	1.0,1.0,1.0	0.66,1.0,0.297	0.348	19,16,26	0,0,0	22,13,8	3,0,5	2.71289e-05	0.00458061	1.0,1.0,1.0	0.786,1.0,0.444	0.257	A3SS	FALSE	TRUE	TRUE
4103	ENSMUSG00000020287	Mpg	chr11	32229848	32230053	32229879	32230053	32227751	32227949	180	149	+	9.07045e-06	0.00199278	0.792,0.805,0.91	0.978,1.0,0.949	-0.14	46,25,49	10,5,4	53,33,45	1,0,2	9.07654e-06	0.00185407	0.793,0.806,0.911	0.978,1.0,0.949	-0.139	A3SS	FALSE	TRUE	TRUE
4185	ENSMUSG00000008305	Tle1	chr4	72138491	72138688	72138491	72138685	72139688	72139833	152	149	-	1.43756e-05	0.0028712	1.0,1.0,0.915	0.766,0.7,0.901	0.183	12,11,11	0,0,1	20,19,37	6,8,4	1.44669e-05	0.00264624	1.0,1.0,0.916	0.767,0.701,0.901	0.182	A3SS	FALSE	TRUE	TRUE
755	ENSMUSG00000057982	Zfp809	chr9	22236027	22236294	22236201	22236294	22235019	22235146	323	149	+	1.60943e-05	0.00294659	0.0,0.0,0.103	0.316,1.0,1.0	-0.738	0,0,1	6,1,4	4,3,1	4,0,0	9.29147e-06	0.00185407	0.0,0.0,0.111	0.333,1.0,1.0	-0.741	A3SS	FALSE	TRUE	TRUE
1359	ENSMUSG00000014599	Csf1	chr3	107748153	107749169	107748153	107748284	107750310	107750458	1034	149	-	4.89094e-05	0.00786196	0.91,0.944,0.931	0.984,0.967,0.976	-0.047	1189,1278,1301	17,11,14	1292,1211,1674	3,6,6	0.000603776	0.0339817	0.972,0.983,0.979	0.995,0.99,0.993	-0.015	A3SS	FALSE	TRUE	FALSE
1396	ENSMUSG00000025507	Pidd1	chr7	141441611	141441860	141441611	141441784	141442150	141442564	225	149	-	5.0099e-05	0.00786196	0.0,0.0,1.0	1.0,0.665,0.398	-0.354	0,0,1	2,1,0	2,6,1	0,2,1	5.0004e-05	0.00783992	0.0,0.0,1.0	1.0,0.666,0.399	-0.355	A3SS	FALSE	TRUE	TRUE
1931	ENSMUSG00000037608	Bclaf1	chr10	20322962	20323868	20322968	20323868	20322002	20322116	155	149	+	6.42915e-05	0.0089442	0.743,0.835,0.755	1.0,0.958,0.878	-0.168	42,58,16	14,11,5	13,24,15	0,1,2	6.42072e-05	0.00891995	0.744,0.836,0.756	1.0,0.959,0.879	-0.167	A3SS	FALSE	TRUE	TRUE
1936	ENSMUSG00000024914	Drap1	chr19	5423559	5423674	5423559	5423653	5423771	5423891	170	149	-	6.91014e-05	0.0089442	0.095,0.113,0.103	0.072,0.058,0.061	0.04	70,82,85	585562650	64,49,48	725700648	6.90839e-05	0.00891995	0.095,0.114,0.103	0.072,0.058,0.061	0.04	A3SS	FALSE	TRUE	FALSE
2026	ENSMUSG00000008855	Hdac5	chr11	102218415	102218490	102218415	102218487	102224733	102224955	152	149	-	6.92087e-05	0.0089442	0.797,0.246,0.246	0.329,0.0,0.0	0.32	4,2,5	1,6,15	1,0,0	2,5,6	6.84044e-05	0.00891995	0.798,0.248,0.248	0.33,0.0,0.0	0.321	A3SS	FALSE	TRUE	TRUE
3832	ENSMUSG00000054252	Fgfr3	chr5	33733253	33733402	33733256	33733402	33732721	33732912	152	149	+	8.06001e-05	0.0097394	0.0,1.0,1.0	0.0,0.0,1.0	0.333	0,1,2	1,0,0	0,0,1	4,2,0	7.86156e-05	0.00958673	0.0,1.0,1.0	0.0,0.0,1.0	0.333	A3SS	FALSE	TRUE	TRUE
1297	ENSMUSG00000041420	Meis3	chr7	16178950	16179100	16179001	16179100	16178744	16178795	200	149	+	8.42279e-05	0.0097394	1.0,0.777,0.528	1.0,1.0,1.0	-0.232	1,14,6	0,3,4	13,3,9	0,0,0	8.56462e-05	0.00989439	1.0,0.777,0.529	1.0,1.0,1.0	-0.231	A3SS	FALSE	TRUE	TRUE
4579	ENSMUSG00000056608	Chd9	chr8	91034904	91035065	91034907	91035065	91033338	91034244	152	149	+	8.88841e-05	0.00976392	0.37,0.831,0.746	1.0,0.915,1.0	-0.323	3,5,3	5,1,1	7,11,2	0,1,0	9.10659e-05	0.00999448	0.372,0.831,0.747	1.0,0.916,1.0	-0.322	A3SS	FALSE	TRUE	TRUE
635	ENSMUSG00000028464	Tpm2	chr4	43514710	43516003	43514710	43514861	43518229	43518299	1291	149	-	9.46497e-05	0.00990217	0.005,0.007,0.007	0.028,0.009,0.024	-0.014	9,13,16	194222263	29,10,25	117121116	5.69342e-07	0.000249941	0.023,0.028,0.03	0.11,0.04,0.09	-0.053	A3SS	TRUE	TRUE	FALSE
1395	ENSMUSG00000025507	Pidd1	chr7	141441611	141441860	141441611	141441821	141442150	141442564	188	149	-	0.00010794	0.0104905	0.0,0.0,0.284	0.241,0.543,0.209	-0.236	0,0,1	1,3,2	2,6,1	5,4,3	0.000107208	0.0112057	0.0,0.0,0.285	0.242,0.544,0.21	-0.237	A3SS	FALSE	TRUE	TRUE
1115	ENSMUSG00000027615	Hps3	chr3	20030313	20030805	20030313	20030409	20035048	20035302	545	149	-	0.00011022	0.0104905	1.0,0.722,1.0	0.489,0.451,0.353	0.476	6,19,7	0,2,0	7,6,6	2,2,3	0.000257092	0.0188106	1.0,0.826,1.0	0.636,0.6,0.5	0.363	A3SS	FALSE	TRUE	TRUE
3484	ENSMUSG00000027981	Rnpc3	chr3	113608339	113608411	113608339	113608408	113609037	113609170	152	149	-	0.000114598	0.0104905	0.831,0.774,0.0	1.0,0.831,1.0	-0.409	10,7,0	2,2,3	5,5,3	0,1,0	0.00028482	0.0189448	0.831,0.775,0.0	1.0,0.831,1.0	-0.408	A3SS	FALSE	TRUE	TRUE
4598	ENSMUSG00000070733	Fryl	chr5	73068723	73068914	73068723	73068911	73069882	73070004	152	149	-	0.000119472	0.0104992	1.0,1.0,1.0	0.815,0.774,0.766	0.215	9,11,7	0,0,0	9,7,10	2,2,3	0.000121198	0.0120922	1.0,1.0,1.0	0.816,0.775,0.767	0.214	A3SS	FALSE	TRUE	TRUE
603	ENSMUSG00000009687	Fxyd5	chr7	31040182	31040257	31040182	31040221	31041396	31041457	185	149	-	0.000136818	0.0115611	0.955,0.95,0.957	0.984,0.98,0.98	-0.027	530423466	20,18,17	526433492	7,7,8	0.000136861	0.0128776	0.955,0.95,0.957	0.984,0.98,0.98	-0.027	A3SS	FALSE	TRUE	FALSE
609	ENSMUSG00000063445	Nmral1	chr16	4711316	4711680	4711316	4711603	4713639	4713830	226	149	-	0.000144752	0.0117785	0.043,0.034,0.074	0.011,0.0,0.0	0.047	6,4,10	87,74,83	1,0,0	62,46,34	0.000140802	0.0128776	0.044,0.035,0.074	0.011,0.0,0.0	0.047	A3SS	FALSE	TRUE	FALSE
43	ENSMUSG00000061436	Hipk2	chr6	38721454	38721597	38721454	38721594	38729920	38730042	152	149	-	0.000150614	0.0118178	1.0,1.0,1.0	0.88,0.611,0.946	0.188	2,7,10	0,0,0	15,8,18	2,5,1	0.000155108	0.0136185	1.0,1.0,1.0	0.881,0.612,0.947	0.187	A3SS	FALSE	TRUE	TRUE
212	ENSMUSG00000061894	Zscan20	chr4	128589451	128590141	128589451	128589860	128591472	128591557	430	149	-	0.000175365	0.0129238	1.0,1.0,1.0	0.409,1.0,0.0	0.53	3,1,4	0,0,0	4,2,0	2,0,2	0.00148418	0.0592322	1.0,1.0,1.0	0.5,1.0,0.0	0.5	A3SS	FALSE	TRUE	TRUE
3633	ENSMUSG00000029810	Tmem176b	chr6	48838171	48838365	48838171	48838362	48839337	48839445	152	149	-	0.000176475	0.0129238	0.662,0.0,0.746	1.0,1.0,0.495	-0.362	2,0,6	1,4,2	2,4,1	0,0,1	0.000180193	0.0148718	0.664,0.0,0.747	1.0,1.0,0.497	-0.362	A3SS	FALSE	TRUE	TRUE
3631	ENSMUSG00000027378	Nphp1	chr2	127766023	127766121	127766023	127766118	127768170	127768258	152	149	-	0.000186214	0.0130457	0.187,0.179,0.103	0.495,0.353,0.453	-0.277	4,2,2	17,9,17	16,10,11	16,18,13	0.000187316	0.0148718	0.188,0.18,0.104	0.497,0.354,0.455	-0.278	A3SS	FALSE	TRUE	TRUE
3113	ENSMUSG00000026096	Osgepl1	chr1	53317901	53318289	53317906	53318289	53314855	53315099	154	149	+	0.000190015	0.0130457	1.0,0.58,0.829	0.931,1.0,1.0	-0.174	15,10,10	0,7,2	14,18,6	1,0,0	0.000189708	0.0148718	1.0,0.582,0.83	0.932,1.0,1.0	-0.173	A3SS	FALSE	TRUE	TRUE
2938	ENSMUSG00000040356	Skiv2l	chr17	34846866	34847324	34846866	34846995	34847407	34847461	478	149	-	0.000242702	0.0160786	1.0,1.0,1.0	0.774,0.7,0.774	0.251	17,3,12	0,0,0	22,15,22	2,2,2	0.00102854	0.0490664	1.0,1.0,1.0	0.846,0.789,0.846	0.173	A3SS	FALSE	TRUE	TRUE
3675	ENSMUSG00000029012	Orc5	chr5	22546397	22546598	22546397	22546504	22547923	22548016	243	149	-	0.000248827	0.0160786	0.821,0.648,0.939	1.0,0.821,1.0	-0.138	30,30,25	4,10,1	24,15,17	0,2,0	0.000248523	0.0188106	0.822,0.649,0.939	1.0,0.822,1.0	-0.137	A3SS	FALSE	TRUE	TRUE
2477	ENSMUSG00000005417	Mprip	chr11	59735829	59736064	59735943	59736064	59731507	59731592	263	149	+	0.000282415	0.0173319	0.0,0.159,0.298	1.0,1.0,0.274	-0.606	0,1,3	1,3,4	6,4,2	0,0,3	0.000282066	0.0189448	0.0,0.159,0.299	1.0,1.0,0.275	-0.606	A3SS	FALSE	TRUE	TRUE
2588	ENSMUSG00000074182	Znhit6	chr3	145578220	145578358	145578251	145578358	145576850	145576996	180	149	+	0.000284	0.0173319	1.0,0.0,1.0	0.293,0.0,0.453	0.418	2,0,1	0,1,0	1,0,2	2,2,2	0.000279244	0.0189448	1.0,0.0,1.0	0.294,0.0,0.454	0.417	A3SS	FALSE	TRUE	TRUE
1802	ENSMUSG00000061474	Mrps36	chr13	100739013	100739201	100739013	100739195	100741167	100741231	155	149	-	0.000449072	0.0266651	0.726,0.676,0.709	0.894,0.85,0.808	-0.147	44,50,43	16,23,17	70,65,70	8,11,16	0.000448344	0.0289446	0.727,0.678,0.71	0.894,0.851,0.809	-0.146	A3SS	FALSE	TRUE	TRUE
1073	ENSMUSG00000060261	Gtf2i	chr5	134243506	134243599	134243506	134243587	134243900	134243956	161	149	-	0.00048999	0.0283291	0.402,0.415,0.422	0.517,0.497,0.538	-0.104	135138154	186180195	191174190	165163151	0.000490007	0.0303837	0.403,0.417,0.424	0.519,0.499,0.54	-0.105	A3SS	FALSE	TRUE	TRUE
843	ENSMUSG00000058013	Sept11	chr5	93173469	93173537	93173472	93173537	93167499	93167687	152	149	+	0.00051596	0.0289394	0.246,0.495,1.0	0.282,0.0,0.0	0.486	1,2,2	3,2,0	2,0,0	5,1,3	0.00049832	0.0303837	0.248,0.497,1.0	0.283,0.0,0.0	0.487	A3SS	FALSE	TRUE	TRUE
2022	ENSMUSG00000031392	Irak1	chrX	74022848	74023065	74022848	74022952	74023365	74023533	262	149	-	0.00052689	0.0289394	1.0,1.0,1.0	0.587,0.695,0.63	0.363	2,4,6	0,0,0	5,4,6	2,1,2	0.000540386	0.032058	1.0,1.0,1.0	0.588,0.695,0.631	0.362	A3SS	FALSE	TRUE	TRUE
3996	ENSMUSG00000031959	Wdr59	chr8	111458922	111459049	111458922	111459046	111460582	111460655	152	149	-	0.000559161	0.0299628	0.903,0.846,0.942	0.946,1.0,1.0	-0.085	38,28,33	4,5,2	18,13,28	1,0,0	0.000572314	0.0330587	0.904,0.847,0.942	0.947,1.0,1.0	-0.085	A3SS	FALSE	TRUE	FALSE
1846	ENSMUSG00000002981	Clptm1	chr7	19634055	19635013	19634055	19634223	19635307	19635403	939	149	-	0.000664677	0.0347689	0.906,1.0,1.0	0.684,0.854,0.792	0.192	61,76,55	1,0,0	41,37,48	3,1,2	0.0209632	0.322298	0.968,1.0,1.0	0.872,0.949,0.923	0.075	A3SS	FALSE	TRUE	TRUE
1071	ENSMUSG00000031570	Plpp5	chr8	25722429	25722600	25722471	25722600	25721661	25721786	191	149	+	0.000723196	0.0367705	1.0,1.0,1.0	1.0,0.701,0.741	0.186	16,18,20	0,0,0	25,12,11	0,4,3	0.000737826	0.0395007	1.0,1.0,1.0	1.0,0.702,0.742	0.185	A3SS	FALSE	TRUE	TRUE
1164	ENSMUSG00000025473	Adam8	chr7	139991345	139991449	139991345	139991446	139992431	139992562	152	149	-	0.000736415	0.0367705	1.0,0.0,0.495	0.0,0.0,0.197	0.433	4,0,2	0,4,2	0,0,1	4,9,4	0.000719785	0.0394982	1.0,0.0,0.497	0.0,0.0,0.198	0.433	A3SS	FALSE	TRUE	TRUE
4402	ENSMUSG00000028034	Fubp1	chr3	152232394	152234570	152234523	152234570	152231876	152232022	2278	149	+	0.000765563	0.0373765	0.833,0.677,1.0	0.869,1.0,1.0	-0.12	228192186	3,6,0	203204240	2,0,0	0.15759	0.922429	0.974,0.941,1.0	0.981,1.0,1.0	-0.022	A3SS	FALSE	TRUE	TRUE
3279	ENSMUSG00000021901	Bap1	chr14	31257288	31257767	31257625	31257767	31256660	31256791	486	149	+	0.000793122	0.0378802	1.0,1.0,0.902	1.0,0.825,0.71	0.122	49,51,60	0,0,2	44,46,48	0,3,6	0.00123958	0.055528	1.0,1.0,0.938	1.0,0.885,0.8	0.084	A3SS	FALSE	TRUE	TRUE
2410	ENSMUSG00000034602	Mon2	chr10	123031039	123031124	123031039	123031121	123032522	123032749	152	149	-	0.000816834	0.0381152	0.168,0.322,0.246	0.031,0.133,0.106	0.155	7,15,12	34,31,36	1,5,4	31,32,33	0.000823309	0.0430277	0.169,0.323,0.248	0.031,0.134,0.107	0.156	A3SS	FALSE	TRUE	TRUE
1995	ENSMUSG00000018572	Phf23	chr11	69998300	69999132	69998501	69999132	69997745	69997838	350	149	+	0.000849691	0.0381152	0.263,0.283,0.376	0.22,0.201,0.193	0.103	78,77,112	93,83,79	87,64,73	131108130	0.00103044	0.0490664	0.295,0.317,0.415	0.249,0.229,0.219	0.11	A3SS	FALSE	TRUE	TRUE
2208	ENSMUSG00000079036	Alkbh1	chr12	87431399	87431593	87431399	87431538	87434118	87434209	204	149	-	0.000850088	0.0381152	1.0,0.916,0.773	0.489,0.836,0.422	0.314	9,15,14	0,1,3	17,7,7	13,1,7	0.000843543	0.0430599	1.0,0.917,0.774	0.49,0.837,0.423	0.314	A3SS	FALSE	TRUE	TRUE
249	ENSMUSG00000021893	Capn7	chr14	31370701	31371984	31370877	31371984	31369720	31369851	325	149	+	0.000919923	0.0404214	0.733,0.478,0.0	1.0,0.478,1.0	-0.422	6,2,0	1,1,4	3,4,3	0,2,0	0.000960777	0.0479297	0.75,0.5,0.0	1.0,0.5,1.0	-0.417	A3SS	FALSE	TRUE	TRUE
519	ENSMUSG00000030231	Plekha5	chr6	140593554	140597110	140596248	140597110	140591627	140591764	2843	149	+	0.000971047	0.0418312	0.136,1.0,1.0	0.173,0.208,0.05	0.568	3,4,9	1,0,0	4,5,2	1,1,2	0.0142993	0.249103	0.6,1.0,1.0	0.667,0.714,0.333	0.295	A3SS	FALSE	TRUE	TRUE
2252	ENSMUSG00000025932	Eya1	chr1	14274064	14274210	14274064	14274143	14274533	14274603	216	149	-	0.00104137	0.0439981	0.929,1.0,0.921	0.692,0.892,0.796	0.157	19,14,17	1,0,1	13,12,17	4,1,3	0.00105062	0.0490664	0.929,1.0,0.922	0.693,0.893,0.797	0.156	A3SS	FALSE	TRUE	TRUE
4617	ENSMUSG00000030409	Dmpk	chr7	19092417	19092632	19092542	19092632	19092207	19092254	274	149	+	0.00116968	0.0484864	1.0,1.0,0.0	0.521,0.352,0.405	0.241	3,1,0	0,0,1	4,3,5	2,3,4	0.00116808	0.0534154	1.0,1.0,0.0	0.522,0.353,0.406	0.24	A3SS	FALSE	TRUE	TRUE

## Sheet: A5SS
ID	GeneID	geneSymbol	chr	longExonStart	longExonEnd	shortExonStart	shortExonEnd	flankingES	flankingEE	IncFormLen	SkipFormLen	strand	PValue_ROT.JC	FDR_ROT.JC	IncLevel1_ROT.JC	IncLevel2_ROT.JC	IncLevelDifference_ROT.JC	IC_SAMPLE_1	SC_SAMPLE_1	IC_SAMPLE_2	SC_SAMPLE_2	Pvalue_JC	FDR_JC	IncLevel1_JC	IncLevel2_JC	IncLevelDifference_JC	eventType	interWithDexseq	lengthgt14	ILDsignificant
2705	ENSMUSG00000035640	Cbarp	chr10	80136662	80136743	80136689	80136743	80136349	80136494	176	149	-	1.54125e-08	2.05911e-05	1.0,0.297,1.0	0.0,0.0,0.108	0.73	2,1,4	0,2,0	0,0,1	2,6,7	1.4713e-08	9.79887e-06	1.0,0.299,1.0	0.0,0.0,0.108	0.73	A5SS	FALSE	TRUE	TRUE
1678	ENSMUSG00000026927	Sdccag3	chr2	26385497	26386063	26385989	26386063	26384681	26384821	641	149	-	3.33947e-08	2.23077e-05	1.0,1.0,1.0	0.538,0.719,0.104	0.546	3,3,6	0,0,0	10,11,2	2,1,4	1.16288e-08	9.79887e-06	1.0,1.0,1.0	0.5,0.6,0.0	0.633	A5SS	FALSE	TRUE	TRUE
1266	ENSMUSG00000069601	Ank3	chr10	69982115	69982197	69982115	69982161	69994371	69994446	185	149	+	3.27394e-07	0.0001458	1.0,0.919,1.0	0.212,0.682,0.617	0.469	16,14,27	0,1,0	1,8,8	3,3,4	3.33917e-07	0.000148259	1.0,0.919,1.0	0.213,0.683,0.618	0.468	A5SS	FALSE	TRUE	TRUE
2135	ENSMUSG00000031482	Slc25a15	chr8	22380837	22383344	22383206	22383344	22379283	22379442	2518	149	-	1.21305e-06	0.00040516	0.182,0.347,1.0	1.0,1.0,1.0	-0.49	15,18,8	4,2,0	17,21,15	0,0,0	0.00136845	0.0453664	0.652,0.818,1.0	1.0,1.0,1.0	-0.177	A5SS	FALSE	TRUE	TRUE
1015	ENSMUSG00000097277	2900076A07Rik	chr7	81523570	81523723	81523570	81523676	81528786	81528940	196	149	+	6.17769e-06	0.00165068	0.0,0.275,0.0	0.695,0.275,0.603	-0.433	0,1,0	1,2,4	3,2,2	1,4,1	6.10732e-06	0.00203374	0.0,0.276,0.0	0.696,0.276,0.604	-0.433	A5SS	FALSE	TRUE	TRUE
2243	ENSMUSG00000091625	Lsm5	chr6	56703005	56703409	56703317	56703409	56702095	56702168	461	149	-	7.69522e-06	0.00171347	1.0,1.0,1.0	1.0,0.0,0.0	0.667	2,1,1	0,0,0	2,0,0	0,1,2	5.64516e-05	0.00694779	1.0,1.0,1.0	1.0,0.0,0.0	0.667	A5SS	FALSE	TRUE	TRUE
1821	ENSMUSG00000056962	Jmjd6	chr11	116839837	116840545	116840409	116840545	116838989	116839128	721	149	-	9.16871e-06	0.00174991	0.058,0.038,0.07	0.013,0.021,0.014	0.039	20,13,19	67,68,52	4,7,3	65,69,45	9.1798e-06	0.0024455	0.13,0.087,0.154	0.03,0.048,0.032	0.087	A5SS	FALSE	TRUE	FALSE
1690	ENSMUSG00000026104	Stat1	chr1	52119911	52120072	52119911	52120035	52122590	52122721	186	149	+	1.69626e-05	0.00283276	0.771,0.643,0.587	1.0,1.0,0.783	-0.261	21,27,39	5,12,22	14,25,18	0,0,4	1.67235e-05	0.00360453	0.772,0.644,0.588	1.0,1.0,0.784	-0.26	A5SS	FALSE	TRUE	TRUE
1504	ENSMUSG00000005417	Mprip	chr11	59737071	59737582	59737071	59737228	59741119	59741261	503	149	+	1.9799e-05	0.00285478	0.038,0.039,0.036	0.015,0.021,0.018	0.02	31,39,35	230281277	15,20,19	301282315	1.9003e-05	0.00360453	0.063,0.065,0.059	0.024,0.034,0.029	0.033	A5SS	TRUE	TRUE	FALSE
1971	ENSMUSG00000027333	Smox	chr2	131520094	131521171	131520094	131520268	131522058	131522219	1052	149	+	2.13681e-05	0.00285478	1.0,1.0,0.739	0.765,0.408,0.482	0.361	14,11,20	0,0,1	69,34,46	3,7,7	5.73766e-05	0.00694779	1.0,1.0,0.909	0.918,0.708,0.767	0.172	A5SS	FALSE	TRUE	TRUE
355	ENSMUSG00000023007	Prpf40b	chr15	99295240	99295428	99295240	99295273	99304040	99304184	304	149	+	2.37679e-05	0.00288672	0.0,0.0,0.0	0.329,0.269,0.282	-0.293	0,0,0	1,1,4	2,3,4	2,4,5	2.16488e-05	0.00360453	0.0,0.0,0.0	0.333,0.273,0.286	-0.297	A5SS	FALSE	TRUE	TRUE
232	ENSMUSG00000000916	Nsun5	chr5	135374926	135375105	135374926	135375065	135375274	135375485	189	149	+	4.44229e-05	0.00494575	1.0,0.691,0.84	1.0,1.0,1.0	-0.156	24,17,20	0,6,3	28,26,16	0,0,0	4.50622e-05	0.00666921	1.0,0.692,0.841	1.0,1.0,1.0	-0.156	A5SS	FALSE	TRUE	TRUE
1510	ENSMUSG00000022906	Parp9	chr16	35943368	35943510	35943368	35943402	35947500	35948354	257	149	+	6.62752e-05	0.00681106	0.561,0.258,0.253	0.0,0.142,0.0	0.31	11,6,7	5,10,12	0,2,0	4,7,1	6.63159e-05	0.00736107	0.561,0.259,0.253	0.0,0.143,0.0	0.31	A5SS	FALSE	TRUE	TRUE
1317	ENSMUSG00000060147	Serpinb6a	chr13	33935572	33935794	33935618	33935794	33931471	33931646	195	149	-	7.87051e-05	0.00751072	1.0,0.793,1.0	0.489,0.534,1.0	0.257	8,5,15	0,1,0	5,6,11	4,4,0	7.91277e-05	0.00810754	1.0,0.793,1.0	0.49,0.535,1.0	0.256	A5SS	FALSE	TRUE	TRUE
1318	ENSMUSG00000060147	Serpinb6a	chr13	33935572	33935794	33935626	33935794	33931471	33931646	203	149	-	8.93925e-05	0.00769908	1.0,1.0,1.0	0.688,0.786,0.801	0.242	8,6,15	0,0,0	9,10,11	3,2,2	9.13633e-05	0.00819181	1.0,1.0,1.0	0.689,0.787,0.802	0.241	A5SS	FALSE	TRUE	TRUE
1438	ENSMUSG00000057541	Pus7	chr5	23748682	23748843	23748755	23748843	23747793	23747920	222	149	-	9.22045e-05	0.00769908	0.908,1.0,1.0	0.751,0.846,0.953	0.119	44,41,42	3,0,0	45,41,30	10,5,1	9.22501e-05	0.00819181	0.908,1.0,1.0	0.752,0.847,0.953	0.119	A5SS	FALSE	TRUE	TRUE
167	ENSMUSG00000039671	Zmynd8	chr2	165807518	165807929	165807674	165807929	165805186	165805377	305	149	-	0.000103694	0.00814911	0.17,0.214,0.195	0.093,0.098,0.128	0.087	37,44,45	88,79,91	27,23,35	129104116	0.000103545	0.0086201	0.174,0.218,0.198	0.095,0.1,0.131	0.088	A5SS	FALSE	TRUE	FALSE
1319	ENSMUSG00000060147	Serpinb6a	chr13	33935568	33935794	33935618	33935794	33931471	33931646	199	149	-	0.000115361	0.00856237	1.0,0.857,1.0	0.529,0.567,1.0	0.254	8,8,11	0,1,0	6,7,13	4,4,0	0.000116223	0.00910642	1.0,0.858,1.0	0.53,0.568,1.0	0.253	A5SS	FALSE	TRUE	TRUE
1320	ENSMUSG00000060147	Serpinb6a	chr13	33935568	33935794	33935626	33935794	33931471	33931646	207	149	-	0.000142101	0.00999194	1.0,1.0,1.0	0.706,0.798,0.824	0.224	6,8,11	0,0,0	10,11,13	3,2,2	0.000145597	0.0102071	1.0,1.0,1.0	0.707,0.799,0.825	0.223	A5SS	FALSE	TRUE	TRUE
1798	ENSMUSG00000004996	Mri1	chr8	84256243	84256419	84256307	84256419	84254175	84254352	213	149	-	0.000155742	0.0104036	1.0,0.928,1.0	0.766,0.858,0.932	0.124	42,37,33	0,2,0	28,26,39	6,3,2	0.000156887	0.0104487	1.0,0.929,1.0	0.766,0.859,0.932	0.124	A5SS	FALSE	TRUE	TRUE
362	ENSMUSG00000030796	Tead2	chr7	45217210	45217450	45217210	45217345	45218080	45218145	254	149	+	0.000186918	0.0118916	0.986,1.0,1.0	0.988,0.905,0.949	0.048	118108116	1,0,0	143178127	1,11,4	0.000192651	0.0122196	0.986,1.0,1.0	0.988,0.905,0.949	0.048	A5SS	FALSE	TRUE	FALSE
1272	ENSMUSG00000031812	Map1lc3b	chr8	121593489	121593650	121593489	121593545	121595985	121596092	254	149	+	0.0002066	0.0125463	0.37,0.37,0.37	0.638,1.0,1.0	-0.509	1,2,1	1,2,1	6,2,5	2,0,0	0.00021195	0.0128326	0.371,0.371,0.371	0.639,1.0,1.0	-0.509	A5SS	FALSE	TRUE	TRUE
1172	ENSMUSG00000028677	Rnf220	chr4	117288362	117289068	117289025	117289068	117285850	117285972	812	149	-	0.000232781	0.013075	0.023,0.058,0.026	0.003,0.012,0.014	0.026	10,16,8	77,48,54	1,4,5	56,63,64	0.000133654	0.00989038	0.061,0.143,0.069	0.009,0.031,0.038	0.065	A5SS	FALSE	TRUE	FALSE
900	ENSMUSG00000042642	Flad1	chr3	89411783	89411870	89411817	89411870	89411157	89411380	183	149	-	0.00023488	0.013075	0.379,1.0,0.765	1.0,1.0,0.765	-0.207	6,15,12	8,0,3	7,13,4	0,0,1	0.00023574	0.0136524	0.38,1.0,0.766	1.0,1.0,0.766	-0.207	A5SS	FALSE	TRUE	TRUE
1604	ENSMUSG00000078923	Ube2v1	chr2	167629068	167629288	167629169	167629288	167617828	167617977	250	149	-	0.000247939	0.0132499	0.23,0.0,0.0	0.373,0.078,0.178	-0.133	1,0,0	2,9,7	5,1,4	5,7,11	0.000246244	0.0136665	0.23,0.0,0.0	0.374,0.079,0.179	-0.134	A5SS	FALSE	TRUE	TRUE
2223	ENSMUSG00000022791	Tnk2	chr16	32669952	32670230	32669952	32670216	32670791	32670918	163	149	+	0.000262253	0.0134758	1.0,0.978,0.975	0.911,0.9,0.924	0.073	45,48,42	0,1,1	56,49,53	5,5,4	0.000265797	0.0141617	1.0,0.978,0.975	0.912,0.9,0.924	0.072	A5SS	FALSE	TRUE	FALSE
387	ENSMUSG00000043510	Hscb	chr5	110835974	110836069	110835979	110836069	110830935	110830983	154	149	-	0.000318268	0.0157484	0.492,0.326,0.0	0.0,0.659,1.0	-0.28	1,1,0	1,2,3	0,2,2	1,1,0	0.000308443	0.0158018	0.493,0.327,0.0	0.0,0.661,1.0	-0.28	A5SS	FALSE	TRUE	TRUE
2712	ENSMUSG00000038520	Tbc1d17	chr7	44842185	44842300	44842202	44842300	44841982	44842099	166	149	-	0.000349738	0.0166875	0.282,0.204,0.0	0.062,0.0,0.0	0.141	7,4,0	16,14,23	2,0,0	27,14,16	0.000350014	0.0172673	0.283,0.205,0.0	0.063,0.0,0.0	0.142	A5SS	FALSE	TRUE	TRUE
1145	ENSMUSG00000027222	Pex16	chr2	92378592	92378715	92378592	92378673	92378795	92378948	191	149	+	0.000481033	0.0221607	0.089,0.13,0.08	0.0,0.033,0.0	0.089	2,5,3	16,26,27	0,1,0	23,23,15	0.000474481	0.0225718	0.089,0.131,0.08	0.0,0.033,0.0	0.089	A5SS	FALSE	TRUE	FALSE
983	ENSMUSG00000034211	Mrps17	chr5	129715683	129715941	129715683	129715912	129716726	129716866	178	149	+	0.000523697	0.023322	0.601,0.0,0.605	1.0,0.926,0.715	-0.478	9,0,11	5,13,6	9,15,18	0,1,6	0.000528081	0.0234468	0.602,0.0,0.607	1.0,0.927,0.716	-0.478	A5SS	FALSE	TRUE	TRUE
568	ENSMUSG00000028797	Tmem234	chr4	129600982	129601243	129600982	129601134	129601406	129601625	258	149	+	0.000726707	0.0313187	0.729,0.591,0.882	0.822,1.0,1.0	-0.207	14,10,13	3,4,1	16,4,15	2,0,0	0.00072152	0.0310021	0.73,0.592,0.883	0.823,1.0,1.0	-0.206	A5SS	FALSE	TRUE	TRUE
122	ENSMUSG00000027014	Cwc22	chr2	77903795	77904034	77903813	77904034	77895765	77896578	167	149	-	0.000826235	0.0335201	0.352,0.191,0.343	0.153,0.135,0.137	0.154	25,14,17	41,53,29	15,19,8	74,109,45	0.000831895	0.0346276	0.354,0.192,0.345	0.154,0.135,0.138	0.155	A5SS	FALSE	TRUE	TRUE
1805	ENSMUSG00000030815	Phkg2	chr7	127577534	127578029	127577534	127577646	127579666	127579732	532	149	+	0.000827966	0.0335201	0.691,0.342,0.381	0.834,0.73,1.0	-0.383	16,13,11	2,7,5	18,29,20	1,3,0	0.000506116	0.0232464	0.8,0.481,0.524	0.9,0.829,1.0	-0.308	A5SS	FALSE	TRUE	TRUE
320	ENSMUSG00000025377	Tepsin	chr11	120096564	120096674	120096580	120096674	120095803	120095871	165	149	-	0.000913591	0.0358987	0.101,0.37,0.286	0.087,0.059,0.083	0.176	3,13,8	24,20,18	4,2,2	38,29,20	0.00092105	0.0371769	0.102,0.371,0.288	0.087,0.059,0.083	0.177	A5SS	FALSE	TRUE	TRUE
2340	ENSMUSG00000031833	Mast3	chr8	70780194	70780454	70780272	70780454	70778116	70779937	227	149	-	0.00100818	0.0384837	0.203,0.18,0.206	0.056,0.071,0.144	0.106	14,10,17	36,30,43	6,5,11	67,43,43	0.00100959	0.0395211	0.204,0.18,0.207	0.056,0.071,0.144	0.107	A5SS	FALSE	TRUE	TRUE
2556	ENSMUSG00000031728	Zfp821	chr8	109717761	109717906	109717761	109717887	109721194	109721343	168	149	+	0.00104218	0.0386766	0.561,0.516,0.578	0.756,0.696,0.834	-0.21	36,18,17	25,15,11	42,31,34	12,12,6	0.00103847	0.0395211	0.562,0.517,0.58	0.757,0.697,0.835	-0.21	A5SS	FALSE	TRUE	TRUE
1120	ENSMUSG00000018501	Ncor1	chr11	62349352	62349493	62349394	62349493	62345234	62345318	191	149	-	0.00119768	0.0432458	1.0,1.0,1.0	0.913,0.924,0.862	0.1	27,39,21	0,0,0	27,47,24	2,3,3	0.00123353	0.0449099	1.0,1.0,1.0	0.914,0.925,0.863	0.099	A5SS	FALSE	TRUE	FALSE
2730	ENSMUSG00000040918	Slc19a2	chr1	164256746	164257349	164256746	164257235	164260791	164261017	263	149	+	0.00127236	0.0447335	0.63,0.773,0.609	1.0,0.773,0.819	-0.193	9,12,11	3,2,4	7,6,8	0,1,1	0.00127488	0.0449099	0.63,0.773,0.61	1.0,0.773,0.82	-0.193	A5SS	FALSE	TRUE	TRUE
1503	ENSMUSG00000041594	Tmtc4	chr14	122978073	122978286	122978167	122978286	122973169	122973285	243	149	-	0.0013087	0.0448313	1.0,1.0,0.831	0.831,0.754,0.648	0.199	17,10,16	0,0,2	16,20,6	2,4,2	0.00131493	0.0449099	1.0,1.0,0.831	0.831,0.755,0.649	0.199	A5SS	FALSE	TRUE	TRUE
981	ENSMUSG00000034211	Mrps17	chr5	129715683	129715941	129715683	129715910	129716726	129716866	180	149	+	0.00138533	0.0462699	0.23,0.0,0.222	0.318,0.361,0.415	-0.214	9,0,11	25,26,32	9,15,18	16,22,21	0.00139641	0.0453664	0.231,0.0,0.222	0.319,0.362,0.416	-0.215	A5SS	FALSE	TRUE	TRUE
1193	ENSMUSG00000040466	Blvrb	chr7	27459562	27459652	27459562	27459633	27462566	27462695	168	149	+	0.00153074	0.0498186	0.969,0.958,0.972	0.995,0.979,0.994	-0.023	243259273	7,10,7	249209200	1,4,1	0.00156353	0.0495862	0.969,0.959,0.972	0.996,0.979,0.994	-0.023	A5SS	FALSE	TRUE	FALSE
1803	ENSMUSG00000030815	Phkg2	chr7	127577534	127578029	127577534	127577710	127579666	127579732	468	149	+	0.00156615	0.0498186	0.614,0.805,0.412	0.741,1.0,0.864	-0.258	15,13,11	3,1,5	18,29,20	2,0,1	0.00129437	0.0449099	0.714,0.867,0.524	0.818,1.0,0.909	-0.207	A5SS	FALSE	TRUE	TRUE

## Sheet: MXE
ID	GeneID	geneSymbol	chr	X1stExonStart_0base	X1stExonEnd	X2ndExonStart_0base	X2ndExonEnd	upstreamES	upstreamEE	downstreamES	downstreamEE	IncFormLen	SkipFormLen	strand	PValue_ROT.JC	FDR_ROT.JC	IncLevel1_ROT.JC	IncLevel2_ROT.JC	IncLevelDifference_ROT.JC	IC_SAMPLE_1	SC_SAMPLE_1	IC_SAMPLE_2	SC_SAMPLE_2	Pvalue_JC	FDR_JC	IncLevel1_JC	IncLevel2_JC	IncLevelDifference_JC	eventType	interWithDexseq	lengthgt14	ILDsignificant
2482	ENSMUSG00000063052	Lrrc40	chr3	158041619	158041659	158041862	158041933	158040440	158040622	158043560	158043690	189	220	+	5.62767e-11	1.87739e-07	0.0,0.368,0.0	1.0,1.0,1.0	-0.877	0,1,0	2,2,2	4,4,2	0,0,0	5.65953e-11	1.88802e-07	0.0,0.368,0.0	1.0,1.0,1.0	-0.877	MXE	FALSE	TRUE	TRUE
2038	ENSMUSG00000022906	Parp9	chr16	35941032	35941135	35943368	35943510	35939011	35939060	35947500	35948354	252	291	+	1.17676e-08	1.96284e-05	0.512,0.669,0.623	1.0,0.924,1.0	-0.373	10,14,10	11,8,7	13,21,5	0,2,0	1.17666e-08	1.96267e-05	0.512,0.669,0.623	1.0,0.924,1.0	-0.373	MXE	FALSE	TRUE	TRUE
2364	ENSMUSG00000030468	Siglecg	chr7	43410508	43410556	43410942	43411206	43409242	43409521	43411413	43411461	197	413	+	5.70729e-08	6.34651e-05	0.0,0.0,0.0	0.249,0.436,0.574	-0.42	0,0,0	8,2,7	3,7,9	19,19,14	1.91201e-07	0.000212615	0.0,0.0,0.0	0.194,0.359,0.494	-0.349	MXE	FALSE	TRUE	TRUE
1466	ENSMUSG00000026856	Dolpp1	chr2	30395658	30395759	30395976	30396061	30392415	30392512	30396152	30396252	250	234	+	3.73863e-07	0.000311802	0.584,0.579,0.607	0.275,0.263,0.208	0.341	9,22,28	6,15,17	13,8,9	32,21,32	3.73882e-07	0.000311817	0.584,0.578,0.606	0.275,0.263,0.208	0.341	MXE	FALSE	TRUE	TRUE
975	ENSMUSG00000042700	Sipa1l1	chr12	82311348	82311409	82340661	82342499	82234462	82234528	82357232	82357363	210	1987	+	1.03975e-06	0.000693719	0.0,0.283,0.0	0.628,0.632,0.398	-0.458	0,1,0	32,24,34	5,4,3	28,22,43	1.89665e-05	0.00790902	0.0,0.056,0.0	0.203,0.206,0.09	-0.148	MXE	FALSE	TRUE	TRUE
2095	ENSMUSG00000059208	Hnrnpm	chr17	33666493	33666529	33666646	33666685	33665491	33665645	33668984	33669078	188	185	-	4.94418e-06	0.00274897	0.0,0.287,0.146	0.0,0.0,0.0	0.144	0,9,4	24,22,23	0,0,0	18,36,26	4.94534e-06	0.00329953	0.0,0.287,0.146	0.0,0.0,0.0	0.144	MXE	FALSE	TRUE	TRUE
3485	ENSMUSG00000042870	Tom1	chr8	75050189	75050268	75051922	75052057	75047992	75048077	75052149	75052296	228	284	+	1.34567e-05	0.00641309	1.0,1.0,0.555	1.0,0.0,0.0	0.518	2,2,2	0,0,2	1,0,0	0,2,2	1.34958e-05	0.00750366	1.0,1.0,0.555	1.0,0.0,0.0	0.518	MXE	FALSE	TRUE	TRUE
1781	ENSMUSG00000028085	Gatb	chr3	85644969	85645048	85652280	85652415	85618823	85619013	85653723	85655622	228	284	+	1.70024e-05	0.00708998	0.237,0.034,0.421	0.0,0.0,0.0	0.231	2,1,7	8,35,12	0,0,0	15,13,15	1.69492e-05	0.00790902	0.238,0.034,0.421	0.0,0.0,0.0	0.231	MXE	FALSE	TRUE	TRUE
769	ENSMUSG00000038005	Hpf1	chr8	60900083	60900234	60903999	60904087	60890450	60890536	60905547	60905720	300	237	+	2.7341e-05	0.0098354	0.0,0.026,0.0	0.081,0.112,0.093	-0.087	0,2,0	49,59,41	3,7,4	27,44,31	2.71685e-05	0.00983588	0.0,0.026,0.0	0.081,0.112,0.093	-0.087	MXE	FALSE	TRUE	FALSE
1342	ENSMUSG00000025779	Ly96	chr1	16691683	16691773	16700794	16700923	16688432	16688619	16706172	16706225	239	278	+	2.94826e-05	0.0098354	0.699,0.388,0.454	0.104,0.104,0.114	0.406	8,6,5	4,11,7	1,1,1	10,10,9	2.9484e-05	0.00983588	0.699,0.388,0.454	0.104,0.104,0.115	0.406	MXE	FALSE	TRUE	TRUE
2721	ENSMUSG00000037013	Ss18	chr18	14670308	14670393	14679386	14679463	14655026	14655180	14682666	14682766	226	234	-	3.59864e-05	0.0109137	0.278,0.315,0.372	0.164,0.118,0.083	0.2	13,16,16	35,36,28	11,7,4	58,54,46	3.59911e-05	0.0108248	0.278,0.315,0.372	0.164,0.118,0.083	0.2	MXE	FALSE	TRUE	TRUE
2330	ENSMUSG00000033543	Gtf2a2	chr9	70017072	70017191	70018679	70018818	70016818	70016923	70019388	70019515	268	288	+	4.76517e-05	0.0132472	0.682,0.883,1.0	0.518,0.518,0.35	0.393	4,7,9	2,1,0	4,2,4	4,2,8	4.76435e-05	0.012226	0.683,0.883,1.0	0.518,0.518,0.35	0.393	MXE	FALSE	TRUE	TRUE
1493	ENSMUSG00000027222	Pex16	chr2	92377690	92377791	92378592	92378715	92376626	92376703	92378795	92378948	250	272	+	5.27584e-05	0.0135386	0.521,0.179,0.0	1.0,0.0,1.0	-0.433	2,1,0	2,5,4	1,0,3	0,1,0	5.27193e-05	0.0125623	0.521,0.179,0.0	1.0,0.0,1.0	-0.433	MXE	FALSE	TRUE	TRUE
1867	ENSMUSG00000048126	Col6a3	chr1	90811258	90811831	90815950	90816535	90807470	90808076	90821801	90822404	734	722	-	6.19688e-05	0.0147663	0.99,0.934,1.0	0.883,0.952,0.916	0.058	98,87,143	1,6,0	100101100	13,5,9	3.8938e-05	0.0108248	0.99,0.956,1.0	0.899,0.971,0.917	0.053	MXE	FALSE	TRUE	FALSE
2	ENSMUSG00000022529	Zfp263	chr16	3745776	3745957	3746421	3746495	3744092	3744767	3746770	3746894	330	223	+	7.22448e-05	0.0160672	0.497,0.621,0.559	0.928,0.802,0.772	-0.275	19,17,15	13,7,8	19,6,5	1,1,1	6.25157e-05	0.0139035	0.521,0.644,0.583	0.934,0.817,0.788	-0.264	MXE	FALSE	TRUE	TRUE
1648	ENSMUSG00000037339	Fam53a	chr5	33610431	33610486	33614602	33614834	33600346	33600880	33628852	33628977	381	204	-	7.94686e-05	0.0165692	0.839,0.957,0.756	1.0,0.939,1.0	-0.129	39,42,29	4,1,5	51,29,34	0,1,0	0.000192428	0.0356632	0.869,0.966,0.798	1.0,0.952,1.0	-0.106	MXE	FALSE	TRUE	TRUE
2391	ENSMUSG00000038773	Kdm3b	chr18	34803449	34804049	34808240	34809489	34796787	34796912	34810258	34810460	749	1398	+	0.0001555	0.0276682	0.106,0.161,0.121	0.0,0.0,0.0	0.129	3,4,2	47,39,27	0,0,0	31,17,38	0.0303528	0.489475	0.022,0.093,0.074	0.0,0.0,0.0	0.063	MXE	FALSE	TRUE	TRUE
20	ENSMUSG00000036206	Sh3bp4	chr1	89137558	89137803	89143549	89145906	89107257	89107336	89152199	89152388	394	2506	+	0.000157068	0.0276682	0.858,0.884,0.787	0.913,0.903,0.938	-0.075	53,42,36	56,35,62	46,35,67	28,24,28	0.00177304	0.111601	0.495,0.545,0.375	0.622,0.593,0.753	-0.184	MXE	FALSE	TRUE	TRUE
3109	ENSMUSG00000064289	Tank	chr2	61613650	61613798	61626902	61627014	61578585	61578693	61627720	61627839	297	261	+	0.000157583	0.0276682	0.287,0.493,0.244	0.123,0.119,0.138	0.215	16,31,11	35,28,30	4,8,4	25,52,22	0.000157485	0.0328356	0.287,0.493,0.244	0.123,0.119,0.138	0.215	MXE	FALSE	TRUE	TRUE
1899	ENSMUSG00000029649	Pomp	chr5	147868722	147868783	147869411	147869513	147862552	147862650	147872565	147872659	210	251	+	0.000178172	0.0297191	0.477,0.469,0.581	0.613,0.663,0.657	-0.135	112131138	147177119	135163133	102,99,83	0.000178126	0.0349546	0.477,0.47,0.581	0.613,0.663,0.657	-0.135	MXE	FALSE	TRUE	TRUE
2471	ENSMUSG00000033335	Dnm2	chr9	21478898	21479037	21480406	21480545	21478280	21478348	21481332	21481419	288	288	+	0.000272555	0.0431375	0.872,0.852,0.916	0.824,0.806,0.805	0.068	280254306	41,44,28	257237305	55,57,74	0.000272555	0.0474233	0.872,0.852,0.916	0.824,0.806,0.805	0.068	MXE	FALSE	TRUE	FALSE
2712	ENSMUSG00000028760	Eif4g3	chr4	138084256	138084370	138087532	138087565	138082892	138082988	138096751	138096931	263	182	+	0.00028448	0.0431375	1.0,0.0,0.0	0.618,0.604,0.609	-0.277	1,0,0	0,1,2	7,11,9	3,5,4	0.000284313	0.0474233	1.0,0.0,0.0	0.617,0.603,0.609	-0.276	MXE	FALSE	TRUE	TRUE
2611	ENSMUSG00000035621	Midn	chr10	80151660	80151723	80153815	80154133	80149681	80150313	80154330	80154472	212	467	+	0.000327912	0.0475615	0.0,0.033,0.021	0.19,0.037,0.036	-0.07	0,1,1	97,65,101	10,2,2	94115119	0.00099523	0.0867493	0.0,0.021,0.014	0.131,0.024,0.023	-0.048	MXE	FALSE	TRUE	FALSE

## Sheet: RI
ID	GeneID	geneSymbol	chr	riExonStart_0base	riExonEnd	upstreamES	upstreamEE	downstreamES	downstreamEE	IncFormLen	SkipFormLen	strand	PValue_ROT.JC	FDR_ROT.JC	IncLevel1_ROT.JC	IncLevel2_ROT.JC	IncLevelDifference_ROT.JC	IC_SAMPLE_1	SC_SAMPLE_1	IC_SAMPLE_2	SC_SAMPLE_2	Pvalue_JC	FDR_JC	IncLevel1_JC	IncLevel2_JC	IncLevelDifference_JC	eventType	interWithDexseq	lengthgt14	ILDsignificant
3294	ENSMUSG00000006301	Tmbim1	chr1	74291694	74292888	74291694	74291734	74292834	74292888	1249	149	-	2.21562e-09	2.94456e-06	1.0,1.0,1.0	0.218,0.107,0.518	0.719	3,3,3	0,0,0	7,2,9	3,2,1	1.96152e-05	0.00499795	1.0,1.0,1.0	0.538,0.333,0.75	0.46	RI	FALSE	TRUE	TRUE
176	ENSMUSG00000009995	Taz	chrX	74288177	74288513	74288177	74288219	74288447	74288513	377	149	+	1.32273e-08	8.78957e-06	0.0,0.116,0.283	0.735,1.0,1.0	-0.779	0,1,1	1,3,1	7,1,1	1,0,0	3.51312e-09	4.47572e-06	0.0,0.143,0.333	0.778,1.0,1.0	-0.767	RI	FALSE	TRUE	TRUE
1849	ENSMUSG00000029146	Snx17	chr5	31195745	31196041	31195745	31195856	31195950	31196041	243	149	+	1.59617e-07	7.07104e-05	0.015,0.012,0.007	0.063,0.054,0.054	-0.046	4,3,2	166156171	14,13,13	128140140	1.57739e-07	0.000100479	0.015,0.012,0.007	0.063,0.054,0.054	-0.046	RI	FALSE	TRUE	FALSE
3242	ENSMUSG00000005625	Psmd4	chr3	95034941	95035924	95034941	95035010	95035809	95035924	948	149	-	6.49306e-07	0.000215732	0.073,0.0,1.0	1.0,1.0,1.0	-0.642	1,0,1	2,1,0	1,2,1	0,0,0	0.000179378	0.025392	0.2,0.0,1.0	1.0,1.0,1.0	-0.6	RI	FALSE	TRUE	TRUE
803	ENSMUSG00000031570	Plpp5	chr8	25721661	25722600	25721661	25721786	25722471	25722600	834	149	+	2.67568e-06	0.000711195	1.0,1.0,1.0	1.0,0.367,0.349	0.428	12,13,19	0,0,0	22,13,9	0,4,3	7.42606e-05	0.0153234	1.0,1.0,1.0	1.0,0.556,0.6	0.281	RI	FALSE	TRUE	TRUE
985	ENSMUSG00000041420	Meis3	chr7	16178744	16179100	16178744	16178795	16179001	16179100	355	149	+	8.306e-06	0.00183978	1.0,0.528,0.173	1.0,1.0,1.0	-0.433	5,8,2	0,3,4	8,15,4	0,0,0	1.68949e-05	0.00499795	1.0,0.571,0.2	1.0,1.0,1.0	-0.41	RI	FALSE	TRUE	TRUE
223	ENSMUSG00000022550	Adck5	chr15	76593937	76594447	76593937	76594051	76594152	76594447	250	149	+	1.87296e-05	0.00355594	0.0,0.0,0.0	0.193,0.155,0.107	-0.152	0,0,0	9,2,6	6,4,2	15,13,10	1.84054e-05	0.00499795	0.0,0.0,0.0	0.193,0.155,0.107	-0.152	RI	FALSE	TRUE	TRUE
458	ENSMUSG00000032085	Tagln	chr9	45930832	45931477	45930832	45930935	45931299	45931477	513	149	-	2.74071e-05	0.004553	0.009,0.013,0.005	0.028,0.026,0.021	-0.016	23,37,13	724840757	17,18,11	171195150	0.113388	1	0.015,0.019,0.009	0.023,0.02,0.029	-0.01	RI	FALSE	TRUE	FALSE
1053	ENSMUSG00000015488	Cacfd1	chr2	27018887	27021089	27018887	27018979	27020020	27021089	1190	149	+	5.62217e-05	0.00830207	0.619,0.715,0.322	0.68,1.0,1.0	-0.341	13,20,19	1,1,5	17,5,14	1,0,0	0.000735345	0.0624553	0.867,0.909,0.655	0.895,1.0,1.0	-0.155	RI	FALSE	TRUE	TRUE
1662	ENSMUSG00000001082	Mfsd10	chr5	34634590	34634962	34634590	34634644	34634850	34634962	355	149	-	0.000128398	0.0157415	1.0,1.0,1.0	0.606,0.822,0.654	0.306	7,7,3	0,0,0	11,11,9	3,1,2	0.000265503	0.0285287	1.0,1.0,1.0	0.647,0.846,0.692	0.272	RI	FALSE	TRUE	TRUE
1513	ENSMUSG00000025733	Rhot2	chr17	25842179	25842418	25842179	25842288	25842365	25842418	226	149	-	0.000130291	0.0157415	0.0,0.0,0.048	0.133,0.086,0.104	-0.092	0,0,2	21,29,26	7,3,3	30,21,17	0.000128975	0.0205393	0.0,0.0,0.048	0.134,0.086,0.105	-0.092	RI	FALSE	TRUE	FALSE
1523	ENSMUSG00000024792	Zfpl1	chr19	6082180	6082471	6082180	6082327	6082398	6082471	220	149	-	0.000297839	0.0329857	0.011,0.01,0.0	0.024,0.051,0.03	-0.028	2,2,0	124128140	6,12,7	163150151	0.000291109	0.0285287	0.011,0.011,0.0	0.024,0.052,0.031	-0.028	RI	FALSE	TRUE	FALSE
3195	ENSMUSG00000053332	Gas5	chr1	161036207	161036579	161036207	161036244	161036548	161036579	453	149	+	0.00032571	0.0332976	0.112,0.208,0.102	0.622,0.467,0.277	-0.315	13,20,10	34,25,29	20,8,7	4,3,6	0.000255649	0.0285287	0.16,0.286,0.147	0.714,0.571,0.368	-0.353	RI	TRUE	TRUE	TRUE
1436	ENSMUSG00000013858	Tmem259	chr10	79978187	79978605	79978187	79978320	79978547	79978605	376	149	-	0.000500032	0.0452566	0.117,0.373,0.0	1.0,0.0,1.0	-0.503	1,3,0	3,2,1	2,0,3	0,1,0	0.000288523	0.0285287	0.143,0.429,0.0	1.0,0.0,1.0	-0.476	RI	FALSE	TRUE	TRUE
48	ENSMUSG00000032301	Psma4	chr9	54952081	54952383	54952081	54952108	54952340	54952383	381	149	+	0.000510797	0.0452566	0.281,0.207,1.0	1.0,1.0,0.281	-0.264	2,2,4	2,3,0	3,5,1	0,0,1	0.00110099	0.0779259	0.333,0.25,1.0	1.0,1.0,0.333	-0.25	RI	FALSE	TRUE	TRUE
3194	ENSMUSG00000053332	Gas5	chr1	161035982	161036244	161035982	161036014	161036207	161036244	342	149	+	0.000586804	0.0487414	0.053,0.06,0.024	0.167,0.211,0.077	-0.106	7,9,3	55,61,54	12,8,4	26,13,21	0.000632588	0.0575655	0.06,0.069,0.027	0.188,0.235,0.087	-0.118	RI	TRUE	TRUE	TRUE
2259	ENSMUSG00000009741	Ubp1	chr9	113955962	113956813	113955962	113956068	113956706	113956813	787	149	+	0.0663593	1	0.004,0.0,0.0	0.029,0.036,0.013	-0.025	1,0,0	52,45,60	5,6,3	32,30,42	8.41944e-05	0.0153234	0.01,0.0,0.0	0.072,0.091,0.034	-0.062	RI	FALSE	TRUE	FALSE

## Sheet: SE
ID	GeneID	geneSymbol	chr	exonStart	exonEnd	upstreamES	upstreamEE	downstreamES	downstreamEE	IncFormLen	SkipFormLen	strand	PValue_ROT.JC	FDR_ROT.JC	IncLevel1_ROT.JC	IncLevel2_ROT.JC	IncLevelDifference_ROT.JC	IC_SAMPLE_1	SC_SAMPLE_1	IC_SAMPLE_2	SC_SAMPLE_2	Pvalue_JC	FDR_JC	IncLevel1_JC	IncLevel2_JC	IncLevelDifference_JC	eventType	interWithDexseq	lengthgt14	ILDsignificant
3959	ENSMUSG00000095493	A630023A22Rik	chr14	34054869	34055089	34051125	34051583	34102597	34102693	369	149	-	8.54872e-15	2.08136e-10	0.0,0.0,0.0	1.0,1.0,1.0	-1	0,0,0	1,2,7	2,3,2	0,0,0	7.32747e-15	1.78321e-10	0.0,0.0,0.0	1.0,1.0,1.0	-1	SE	FALSE	TRUE	TRUE
9685	ENSMUSG00000031729	Ist1	chr8	109675375	109676850	109671328	109672641	109678854	109678965	1624	149	-	1.807e-12	2.19975e-08	0.452,0.517,0.206	1.0,1.0,1.0	-0.608	27,35,17	3,3,6	35,30,35	0,0,0	3.14105e-07	0.00044965	0.818,0.854,0.586	1.0,1.0,1.0	-0.247	SE	FALSE	TRUE	TRUE
12763	ENSMUSG00000055407	Map6	chr7	99317471	99317668	99315688	99315902	99335984	99337137	346	149	+	1.54196e-11	1.2514e-07	0.171,0.147,0.153	0.315,0.413,0.38	-0.212	36,30,39	75,75,93	95103114	89,63,80	2.16456e-11	2.63383e-07	0.194,0.167,0.173	0.348,0.45,0.416	-0.227	SE	TRUE	TRUE	TRUE
1059	ENSMUSG00000031565	Fgfr1	chr8	25555507	25555774	25532249	25532428	25557730	25557820	416	149	+	4.18128e-11	2.11118e-07	0.155,0.155,0.132	0.227,0.301,0.304	-0.13	120,93,113	234181266	309248305	376206250	2.46362e-10	1.19909e-06	0.204,0.204,0.175	0.291,0.376,0.378	-0.154	SE	TRUE	TRUE	TRUE
23246	ENSMUSG00000024962	Vegfb	chr19	6986773	6986816	6985804	6985840	6987351	6987651	192	149	-	4.98558e-11	2.11118e-07	1.0,1.0,1.0	0.147,0.437,0.538	0.626	5,2,1	0,0,0	2,2,3	9,2,2	5.2757e-11	4.27965e-07	1.0,1.0,1.0	0.148,0.438,0.539	0.625	SE	FALSE	TRUE	TRUE
1058	ENSMUSG00000031565	Fgfr1	chr8	25555468	25555774	25532249	25532428	25557730	25557814	455	149	+	5.20273e-11	2.11118e-07	0.113,0.126,0.1	0.179,0.241,0.24	-0.107	91,80,90	234181266	250200241	376206250	2.07288e-10	1.19909e-06	0.163,0.181,0.145	0.25,0.327,0.324	-0.137	SE	TRUE	TRUE	TRUE
23241	ENSMUSG00000024962	Vegfb	chr19	6986289	6986486	6985804	6985840	6987351	6987629	346	149	-	2.2997e-10	7.99868e-07	1.0,1.0,1.0	0.223,0.177,0.66	0.647	3,3,9	0,0,0	6,1,9	9,2,2	8.41726e-10	2.92632e-06	1.0,1.0,1.0	0.25,0.2,0.692	0.619	SE	FALSE	TRUE	TRUE
24749	ENSMUSG00000040187	Arntl2	chr6	146802934	146803055	146796064	146796149	146805435	146805576	270	149	+	2.96719e-10	9.03026e-07	1.0,1.0,1.0	0.0,0.0,0.688	0.771	3,6,8	0,0,0	0,0,4	4,2,1	3.08407e-10	1.2509e-06	1.0,1.0,1.0	0.0,0.0,0.689	0.77	SE	FALSE	TRUE	TRUE
4004	ENSMUSG00000028745	Capzb	chr4	139288860	139288973	139287755	139287832	139291002	139291814	262	149	+	1.52666e-09	4.12997e-06	0.019,0.009,0.006	0.022,0.036,0.04	-0.021	30,14,9	860835859	32,53,55	812805749	1.52472e-09	4.63819e-06	0.02,0.009,0.006	0.022,0.036,0.04	-0.021	SE	FALSE	TRUE	FALSE
3059	ENSMUSG00000034587	8430429K09Rik	chr11	3452643	3452740	3452479	3452570	3456762	3457016	246	149	+	1.28224e-08	3.12186e-05	1.0,1.0,0.548	0.195,0.0,0.0	0.784	2,5,4	0,0,2	2,0,0	5,2,3	1.26733e-08	3.42685e-05	1.0,1.0,0.549	0.196,0.0,0.0	0.784	SE	FALSE	TRUE	TRUE
23198	ENSMUSG00000025781	Atp5c1	chr2	10056769	10056806	10056029	10056161	10058995	10059092	186	149	-	1.67754e-08	3.63437e-05	0.792,0.735,0.93	0.511,0.472,0.54	0.311	57,59,66	12,17,4	60,39,69	46,35,47	1.61747e-08	3.93628e-05	0.793,0.737,0.93	0.512,0.473,0.542	0.311	SE	FALSE	TRUE	TRUE
30936	ENSMUSG00000001755	Coasy	chr11	101082998	101083706	101082564	101082690	101084315	101084530	857	149	+	1.79128e-08	3.63437e-05	0.45,0.772,0.699	1.0,1.0,1.0	-0.36	33,39,40	7,2,3	23,31,34	0,0,0	3.54457e-06	0.00201078	0.702,0.907,0.87	1.0,1.0,1.0	-0.174	SE	FALSE	TRUE	TRUE
11745	ENSMUSG00000105402	Gm3716	chr5	64610099	64610155	64601981	64602149	64610512	23834	205	149	-	2.26979e-08	4.25097e-05	0.391,0.301,0.511	0.091,0.083,0.053	0.325	15,16,23	17,27,16	4,2,2	29,16,26	2.28154e-08	5.04759e-05	0.392,0.302,0.512	0.092,0.084,0.053	0.326	SE	TRUE	TRUE	TRUE
29006	ENSMUSG00000062115	Rai1	chr11	60185095	60190622	60105012	60105394	60193938	60194032	5676	149	+	6.97708e-08	0.000121336	0.216,0.415,0.224	1.0,1.0,1.0	-0.715	21,27,22	2,1,2	44,32,53	0,0,0	0.0242658	0.494169	0.833,0.931,0.833	1.0,1.0,1.0	-0.134	SE	FALSE	TRUE	TRUE
25508	ENSMUSG00000030265	Kras	chr6	145225073	145225197	145220244	145220724	145232094	145232254	273	149	-	1.23288e-07	0.000200113	0.028,0.048,0.026	0.083,0.094,0.163	-0.079	6,11,4	114,120,83	24,30,41	144157115	1.24009e-07	0.000232145	0.028,0.048,0.026	0.084,0.095,0.163	-0.08	SE	TRUE	TRUE	FALSE
8894	ENSMUSG00000042700	Sipa1l1	chr12	82340661	82342499	82311348	82311409	82357232	82357363	1987	149	+	1.35389e-07	0.000206019	1.0,1.0,1.0	0.565,0.479,0.836	0.373	52,40,59	0,0,0	52,49,68	3,4,1	0.00188636	0.0993645	1.0,1.0,1.0	0.897,0.86,0.971	0.091	SE	FALSE	TRUE	TRUE
10907	ENSMUSG00000053080	2700081O15Rik	chr19	7421913	7422462	7420066	7420561	7422642	7425904	698	149	+	1.45091e-07	0.000207796	1.0,1.0,1.0	0.711,0.691,0.49	0.369	18,14,11	0,0,0	23,21,18	2,2,4	2.98849e-05	0.00727278	1.0,1.0,1.0	0.852,0.84,0.692	0.205	SE	FALSE	TRUE	TRUE
17179	ENSMUSG00000054715	Zscan22	chr7	12903600	12904085	12897814	12897943	12906233	12908239	634	149	+	1.65048e-07	0.000223246	1.0,1.0,1.0	1.0,0.105,0.32	0.525	2,2,1	0,0,0	1,3,4	0,6,2	3.09927e-06	0.00198484	1.0,1.0,1.0	1.0,0.077,0.5	0.474	SE	FALSE	TRUE	TRUE
29282	ENSMUSG00000031284	Pak3	chrX	143665732	143665843	143664372	143664614	143693286	143693384	260	149	+	1.84126e-07	0.000235942	1.0,1.0,1.0	1.0,0.0,0.0	0.667	3,2,4	0,0,0	4,0,0	0,3,3	1.88082e-07	0.00032694	1.0,1.0,1.0	1.0,0.0,0.0	0.667	SE	FALSE	TRUE	TRUE
5447	ENSMUSG00000021012	Zc3h14	chr12	98774244	98774319	98763822	98763978	98779107	98779267	224	149	+	2.30363e-07	0.000280432	1.0,1.0,1.0	0.898,0.914,0.948	0.08	141,100,76	0,0,0	106175109	8,11,4	2.369e-07	0.000384346	1.0,1.0,1.0	0.899,0.914,0.948	0.08	SE	FALSE	TRUE	FALSE
4616	ENSMUSG00000032376	Usp3	chr9	66566842	66566903	66547871	66547955	66592783	66593036	210	149	-	2.56746e-07	0.000297666	0.565,0.46,0.68	0.895,1.0,1.0	-0.397	11,6,6	6,5,2	12,10,10	1,0,0	2.58178e-07	0.000392689	0.567,0.461,0.681	0.895,1.0,1.0	-0.395	SE	FALSE	TRUE	TRUE
13338	ENSMUSG00000039968	Rsbn1l	chr5	20919524	20920162	20908106	20908244	20927619	20927730	787	149	-	3.20654e-07	0.000352282	0.782,1.0,1.0	0.431,0.63,0.112	0.536	19,21,9	1,0,0	8,9,4	2,1,6	4.86904e-06	0.00241823	0.905,1.0,1.0	0.667,0.818,0.25	0.39	SE	FALSE	TRUE	TRUE
25568	ENSMUSG00000062867	Impdh2	chr9	108562791	108562879	108562173	108562380	108563135	108563336	237	149	+	3.32792e-07	0.000352282	1.0,1.0,1.0	0.386,0.654,0.0	0.653	1,1,1	0,0,0	2,3,0	2,1,3	3.4513e-07	0.000466616	1.0,1.0,1.0	0.387,0.654,0.0	0.653	SE	FALSE	TRUE	TRUE
5482	ENSMUSG00000026313	Hdac4	chr1	91991482	91991614	91987544	91987657	91996056	91996178	281	149	-	4.14677e-07	0.000420672	1.0,1.0,1.0	0.876,0.68,0.818	0.209	19,28,41	0,0,0	40,28,34	3,7,4	4.20934e-07	0.000534373	1.0,1.0,1.0	0.876,0.68,0.819	0.208	SE	FALSE	TRUE	TRUE
18450	ENSMUSG00000024909	Efemp2	chr19	5475151	5475178	5474746	5474774	5475407	5475456	176	149	+	4.36075e-07	0.000424684	0.951,0.979,1.0	0.788,0.907,0.817	0.139	46,56,68	2,1,0	44,46,37	10,4,7	4.39162e-07	0.000534373	0.951,0.979,1.0	0.789,0.907,0.818	0.139	SE	FALSE	TRUE	TRUE
9688	ENSMUSG00000031729	Ist1	chr8	109675375	109675424	109671772	109672641	109678854	109678965	198	149	-	6.2913e-07	0.000589132	0.819,0.875,0.637	1.0,1.0,1.0	-0.223	18,28,14	3,3,6	28,22,26	0,0,0	6.43829e-07	0.000746106	0.819,0.876,0.638	1.0,1.0,1.0	-0.222	SE	FALSE	TRUE	TRUE
10462	ENSMUSG00000028268	Gbp3	chr3	142560495	142560690	142560025	142560283	142561739	142561935	344	149	+	9.24413e-07	0.000833581	0.302,0.634,0.614	1.0,1.0,1.0	-0.483	2,8,11	2,2,3	6,3,4	0,0,0	2.32276e-06	0.00182344	0.333,0.667,0.647	1.0,1.0,1.0	-0.451	SE	FALSE	TRUE	TRUE
9367	ENSMUSG00000027466	Rbck1	chr2	152323171	152323332	152319123	152319303	152324266	152324440	310	149	-	9.75134e-07	0.000847914	0.973,1.0,1.0	0.841,0.858,0.893	0.127	76,77,109	1,0,0	77,63,52	7,5,3	1.12963e-06	0.00119525	0.974,1.0,1.0	0.846,0.863,0.897	0.123	SE	FALSE	TRUE	TRUE
15143	ENSMUSG00000031090	Nadsyn1	chr7	143821171	143821232	143819092	143819209	143822658	143822748	210	149	-	1.02884e-06	0.00086376	0.587,1.0,1.0	0.262,0.47,0.0	0.618	2,5,7	1,0,0	1,5,0	2,4,2	1.04109e-06	0.00115164	0.588,1.0,1.0	0.263,0.471,0.0	0.618	SE	FALSE	TRUE	TRUE
31683	ENSMUSG00000022892	App	chr16	84971407	84971461	84965669	84965770	84978063	84978285	203	149	-	1.21187e-06	0.00098351	0.612,0.63,0.633	0.716,0.779,0.728	-0.116	419403465	195174198	478524372	139109102	1.21177e-06	0.00122874	0.613,0.631,0.634	0.717,0.78,0.729	-0.116	SE	FALSE	TRUE	TRUE
6929	ENSMUSG00000038005	Hpf1	chr8	60900083	60900234	60890450	60890536	60905547	60905720	300	149	+	1.4289e-06	0.00112224	0.0,0.199,0.0	0.332,0.367,0.498	-0.333	0,2,0	14,4,8	3,7,4	3,6,2	1.41889e-06	0.0013812	0.0,0.2,0.0	0.333,0.368,0.5	-0.334	SE	FALSE	TRUE	TRUE
9369	ENSMUSG00000027466	Rbck1	chr2	152322159	152322271	152319123	152319303	152324266	152324364	261	149	-	1.53623e-06	0.00113943	0.979,1.0,1.0	0.812,0.881,0.908	0.126	80,44,85	1,0,0	53,65,52	7,5,3	1.55097e-06	0.00139794	0.979,1.0,1.0	0.813,0.882,0.909	0.125	SE	FALSE	TRUE	TRUE
28554	ENSMUSG00000037353	Letmd1	chr15	100471659	100471775	100469684	100469836	100472548	100472631	265	149	+	1.54438e-06	0.00113943	0.667,0.716,0.625	0.906,0.856,0.805	-0.186	96,85,89	27,19,30	154127154	9,12,21	1.53068e-06	0.00139794	0.667,0.716,0.626	0.906,0.857,0.805	-0.186	SE	FALSE	TRUE	TRUE
21286	ENSMUSG00000023044	Csad	chr15	102179828	102179893	102179520	102179602	102179970	102180087	214	149	-	1.73276e-06	0.00120668	1.0,1.0,1.0	0.599,0.944,0.777	0.227	17,21,34	0,0,0	15,24,15	7,1,3	1.76273e-06	0.00147923	1.0,1.0,1.0	0.6,0.944,0.778	0.226	SE	FALSE	TRUE	TRUE
3297	ENSMUSG00000020451	Limk2	chr11	3361782	3361825	3360534	3360586	3370968	3371335	192	149	-	1.73466e-06	0.00120668	0.0,0.0,0.0	0.264,0.143,0.107	-0.171	0,0,0	27,24,20	6,3,2	13,14,13	1.69685e-06	0.00147481	0.0,0.0,0.0	0.265,0.143,0.107	-0.172	SE	TRUE	TRUE	TRUE
30163	ENSMUSG00000030768	Disp1	chr1	183202951	183203039	183135457	183135876	183221322	183221522	237	149	-	1.91154e-06	0.00129278	1.0,1.0,1.0	0.611,0.557,0.386	0.482	3,1,5	0,0,0	10,4,1	4,2,1	1.96321e-06	0.00159256	1.0,1.0,1.0	0.612,0.558,0.387	0.481	SE	FALSE	TRUE	TRUE
18109	ENSMUSG00000052337	Immt	chr6	71853172	71853268	71852762	71852867	71856911	71857048	245	149	+	2.40539e-06	0.00158281	0.285,0.228,0.204	0.369,0.362,0.336	-0.117	137128112	209263265	184169160	191181192	2.43514e-06	0.00182645	0.286,0.229,0.205	0.37,0.363,0.337	-0.117	SE	FALSE	TRUE	TRUE
16114	ENSMUSG00000043909	Trp53bp1	chr2	121221157	121221250	121216142	121216171	121223704	121223762	242	149	-	2.57118e-06	0.00160623	1.0,1.0,1.0	0.863,0.935,0.82	0.127	60,25,40	0,0,0	41,47,59	4,2,8	2.62503e-06	0.00182645	1.0,1.0,1.0	0.864,0.936,0.82	0.127	SE	FALSE	TRUE	TRUE
29581	ENSMUSG00000035696	Rnf38	chr4	44158902	44159052	44152359	44152553	44187448	44187519	299	149	-	2.59478e-06	0.00160623	0.0,0.0,0.199	0.333,0.555,0.333	-0.341	0,0,1	3,4,2	2,10,6	2,4,6	2.58438e-06	0.00182645	0.0,0.0,0.2	0.333,0.556,0.333	-0.341	SE	FALSE	TRUE	TRUE
28020	ENSMUSG00000097039	Pvt1	chr15	62149238	62149352	62107147	62107465	62242173	62242301	263	149	+	2.64673e-06	0.00160623	0.159,0.43,1.0	1.0,1.0,1.0	-0.47	2,4,3	6,3,0	1,1,2	0,0,0	2.65326e-06	0.00182645	0.159,0.431,1.0	1.0,1.0,1.0	-0.47	SE	FALSE	TRUE	TRUE
28761	ENSMUSG00000022884	Eif4a2	chr16	23112350	23112457	23111816	23111896	23113166	23113184	256	149	+	2.70487e-06	0.00160623	0.344,0.373,0.399	0.583,0.538,0.547	-0.184	117,92,81	130,90,71	84,92,58	35,46,28	2.70185e-06	0.00182645	0.345,0.374,0.4	0.584,0.539,0.548	-0.184	SE	FALSE	TRUE	TRUE
34028	ENSMUSG00000038696	Mapkap1	chr2	34429517	34429626	34406868	34407254	34432002	34432132	258	149	+	2.84177e-06	0.00164735	0.132,0.093,0.092	0.026,0.0,0.019	0.091	10,8,6	38,45,34	2,0,1	43,36,30	2.81687e-06	0.00185274	0.132,0.093,0.093	0.026,0.0,0.019	0.091	SE	FALSE	TRUE	FALSE
9822	ENSMUSG00000062312	Erbb2	chr11	98427913	98428046	98427059	98427150	98428135	98428226	282	149	+	3.31692e-06	0.0017847	0.781,0.947,0.704	1.0,1.0,1.0	-0.189	27,34,27	4,1,6	36,29,21	0,0,0	3.36826e-06	0.00201078	0.782,0.947,0.705	1.0,1.0,1.0	-0.189	SE	FALSE	TRUE	TRUE
23834	ENSMUSG00000047181	Samd14	chr11	95019360	95019527	95014351	95014406	95019929	95020116	316	149	+	3.31922e-06	0.0017847	1.0,1.0,0.955	0.841,0.831,0.654	0.21	21,30,45	0,0,1	45,52,24	4,5,6	3.78386e-06	0.00209282	1.0,1.0,0.957	0.849,0.839,0.667	0.201	SE	FALSE	TRUE	TRUE
4897	ENSMUSG00000044350	Lacc1	chr14	77035811	77035990	77034792	77035405	77036496	77036641	328	149	-	3.36194e-06	0.0017847	1.0,1.0,1.0	0.913,0.63,0.723	0.245	21,27,14	0,0,0	23,15,23	1,4,4	4.63715e-06	0.00235103	1.0,1.0,1.0	0.92,0.652,0.742	0.229	SE	FALSE	TRUE	TRUE
3162	ENSMUSG00000028180	Zranb2	chr3	157546074	157546149	157544963	157545122	157546674	157548376	224	149	+	3.44817e-06	0.0017847	0.181,0.177,0.25	0.0,0.015,0.125	0.156	14,10,8	42,31,16	0,1,3	12,45,14	3.46424e-06	0.00201078	0.182,0.177,0.25	0.0,0.015,0.125	0.156	SE	FALSE	TRUE	TRUE
8831	ENSMUSG00000015165	Hnrnpl	chr7	28817334	28817404	28815279	28815352	28818460	28818532	219	149	+	3.4907e-06	0.0017847	0.006,0.011,0.012	0.03,0.039,0.031	-0.024	3,6,7	347354405	17,19,19	378318404	3.43087e-06	0.00201078	0.006,0.011,0.012	0.03,0.039,0.031	-0.024	SE	FALSE	TRUE	FALSE
8923	ENSMUSG00000027810	Eif2a	chr3	58539589	58539646	58537533	58537608	58541039	58541139	206	149	+	3.51853e-06	0.0017847	0.465,0.475,1.0	1.0,1.0,1.0	-0.353	6,5,7	5,4,0	4,9,4	0,0,0	3.55291e-06	0.00201078	0.466,0.476,1.0	1.0,1.0,1.0	-0.353	SE	FALSE	TRUE	TRUE
29649	ENSMUSG00000039069	Mtg2	chr2	180078003	180078142	180071793	180071886	180078618	180078823	288	149	+	4.04904e-06	0.00201188	0.879,0.756,0.592	1.0,1.0,1.0	-0.258	14,12,14	1,2,5	13,10,11	0,0,0	4.12822e-06	0.00223254	0.879,0.757,0.592	1.0,1.0,1.0	-0.257	SE	FALSE	TRUE	TRUE
32945	ENSMUSG00000056267	Cep70	chr9	99254254	99254377	99246266	99246366	99262545	99262636	272	149	+	4.28115e-06	0.00208466	0.489,0.354,1.0	1.0,1.0,1.0	-0.386	7,6,16	4,6,0	3,3,3	0,0,0	4.31245e-06	0.00228148	0.49,0.355,1.0	1.0,1.0,1.0	-0.385	SE	FALSE	TRUE	TRUE
25736	ENSMUSG00000015501	Hivep2	chr10	14117518	14117600	14066582	14066684	14126451	14126496	231	149	+	4.54862e-06	0.00217147	1.0,1.0,0.392	0.0,0.0,0.0	0.797	2,1,2	0,0,2	0,0,0	1,2,1	4.41208e-06	0.00228452	1.0,1.0,0.393	0.0,0.0,0.0	0.798	SE	FALSE	TRUE	TRUE
33674	ENSMUSG00000062683	Atp5g2	chr15	102665053	102665247	102662863	102663128	102665762	102665855	343	149	-	5.24111e-06	0.00245395	1.0,1.0,1.0	0.395,1.0,0.148	0.486	5,3,3	0,0,0	3,2,2	2,0,5	9.13609e-06	0.0037056	1.0,1.0,1.0	0.429,1.0,0.167	0.468	SE	FALSE	TRUE	TRUE
31678	ENSMUSG00000035863	Palm	chr10	79816791	79816923	79815184	79815241	79819040	79820896	281	149	+	5.60702e-06	0.00252888	0.829,0.903,0.895	0.718,0.625,0.515	0.256	82,88,96	9,5,6	48,44,30	10,14,15	5.58085e-06	0.00271631	0.829,0.904,0.895	0.719,0.626,0.516	0.256	SE	TRUE	TRUE	TRUE
14364	ENSMUSG00000035325	Sec31a	chr5	100373424	100373715	100368293	100368352	100375207	100375331	440	149	-	5.65848e-06	0.00252888	0.136,0.159,0.136	0.195,0.215,0.302	-0.094	111125112	239224240	191171251	267211196	2.50143e-05	0.00640788	0.188,0.218,0.188	0.262,0.288,0.39	-0.115	SE	TRUE	TRUE	TRUE
13629	ENSMUSG00000026856	Dolpp1	chr2	30396431	30396530	30396152	30396252	30397467	30397557	248	149	+	5.71274e-06	0.00252888	1.0,1.0,1.0	0.678,0.878,0.73	0.238	4,5,6	0,0,0	14,12,18	4,1,4	5.84405e-06	0.0027577	1.0,1.0,1.0	0.679,0.879,0.731	0.237	SE	FALSE	TRUE	TRUE
24272	ENSMUSG00000040761	Spen	chr4	141480745	141480814	141471369	141479389	141483724	141483825	218	149	-	5.92116e-06	0.00257433	0.0,0.0,0.132	0.406,0.255,0.281	-0.27	0,0,2	14,9,9	6,3,4	6,6,7	5.89252e-06	0.0027577	0.0,0.0,0.132	0.407,0.256,0.282	-0.271	SE	FALSE	TRUE	TRUE
14982	ENSMUSG00000032480	Dhx30	chr9	110115035	110115161	110112970	110113025	110115490	110115582	275	149	-	6.08619e-06	0.00259966	1.0,1.0,0.917	0.803,0.909,0.715	0.163	68,42,41	0,0,2	30,55,37	4,3,8	6.09912e-06	0.00280053	1.0,1.0,0.918	0.803,0.909,0.716	0.163	SE	FALSE	TRUE	TRUE
25818	ENSMUSG00000064080	Fbln2	chr6	91259629	91259770	91257724	91257826	91263338	91263473	290	149	+	6.53628e-06	0.00274377	0.154,0.157,0.171	0.122,0.102,0.102	0.052	229215311	644593777	310234236	1149,1060,1067	6.53502e-06	0.00294512	0.155,0.157,0.171	0.122,0.102,0.102	0.052	SE	TRUE	TRUE	FALSE
2325	ENSMUSG00000024924	Vldlr	chr19	27246592	27246676	27245534	27245681	27247009	27247090	233	149	+	6.82691e-06	0.00281463	0.0,0.0,0.0	0.221,0.277,0.176	-0.225	0,0,0	1,6,2	4,6,1	9,10,3	6.7352e-06	0.00298014	0.0,0.0,0.0	0.222,0.278,0.176	-0.225	SE	FALSE	TRUE	TRUE
30301	ENSMUSG00000055897	Ppp4r1l-ps	chr2	173615482	173616423	173608732	173608879	173659322	173659367	1090	149	-	6.9363e-06	0.00281463	1.0,1.0,1.0	0.12,0.0,1.0	0.627	7,1,2	0,0,0	3,0,3	3,1,0	0.00901588	0.262393	1.0,1.0,1.0	0.333,0.0,1.0	0.556	SE	FALSE	TRUE	TRUE
27389	ENSMUSG00000004562	Arhgef40	chr14	52003972	52004116	52003653	52003758	52004611	52004742	293	149	+	7.35693e-06	0.00286599	0.954,0.927,0.946	0.835,0.866,0.869	0.086	287226312	7,9,9	269267299	27,21,23	7.35693e-06	0.00319711	0.954,0.928,0.946	0.836,0.866,0.869	0.086	SE	FALSE	TRUE	FALSE
5515	ENSMUSG00000040940	Arhgef1	chr7	24918519	24919351	24917894	24918000	24919630	24919776	981	149	+	7.38234e-06	0.00286599	0.0,0.007,0.005	0.033,0.037,0.034	-0.031	0,2,2	50,42,57	11,14,11	49,56,47	3.42822e-08	6.95243e-05	0.0,0.023,0.017	0.101,0.111,0.096	-0.089	SE	FALSE	TRUE	FALSE
25213	ENSMUSG00000000131	Xpo6	chr7	126103622	126103715	126103078	126103190	126104703	126104808	242	149	-	7.46544e-06	0.00286599	0.552,0.0,0.381	1.0,0.381,1.0	-0.483	2,0,1	1,2,1	2,1,3	0,1,0	6.60097e-05	0.01164	0.553,0.0,0.382	1.0,0.382,1.0	-0.482	SE	FALSE	TRUE	TRUE
2191	ENSMUSG00000028702	Rad54l	chr4	116112480	116112541	116105757	116105908	116118837	116118957	210	149	-	7.6415e-06	0.00286599	0.707,0.68,0.761	1.0,1.0,0.902	-0.251	17,6,18	5,2,4	14,16,13	0,0,1	7.65837e-06	0.00326972	0.708,0.681,0.762	1.0,1.0,0.903	-0.251	SE	FALSE	TRUE	TRUE
32950	ENSMUSG00000003308	Keap1	chr9	21231249	21231426	21229729	21230868	21231696	21231902	326	149	-	7.65142e-06	0.00286599	1.0,0.983,1.0	0.932,0.924,0.969	0.053	352256293	0,2,0	241213208	8,8,3	1.2889e-05	0.00448096	1.0,0.985,1.0	0.938,0.93,0.972	0.048	SE	FALSE	TRUE	FALSE
13916	ENSMUSG00000020184	Mdm2	chr10	117709653	117709784	117705154	117705229	117709945	117710028	280	149	-	7.87381e-06	0.0029046	0.389,0.388,0.365	0.483,0.499,0.465	-0.102	651642525	544539487	1039,1210,1047	592647640	7.87438e-06	0.00330398	0.39,0.389,0.365	0.484,0.5,0.466	-0.102	SE	TRUE	TRUE	TRUE
4618	ENSMUSG00000032376	Usp3	chr9	66562553	66562685	66547871	66547955	66592783	66593142	281	149	-	8.1739e-06	0.0029703	0.809,0.886,0.931	0.978,1.0,1.0	-0.117	48,73,51	6,5,2	83,60,74	1,0,0	8.223e-06	0.00339178	0.81,0.886,0.931	0.978,1.0,1.0	-0.117	SE	FALSE	TRUE	TRUE
16754	ENSMUSG00000048126	Col6a3	chr1	90810125	90810728	90807470	90808076	90811258	90811831	752	149	-	9.26509e-06	0.00327397	0.977,0.894,1.0	0.791,0.929,0.806	0.115	218128306	1,3,0	210197168	11,3,8	1.36315e-05	0.00460743	0.991,0.955,1.0	0.905,0.97,0.913	0.053	SE	FALSE	TRUE	TRUE
5327	ENSMUSG00000038712	Fam63a	chr3	95286695	95286872	95283601	95283625	95287644	95288014	326	149	+	9.41146e-06	0.00327397	0.012,0.04,0.0	0.08,0.153,0.028	-0.07	1,4,0	38,44,38	9,21,3	47,53,47	1.07313e-05	0.00401782	0.013,0.043,0.0	0.087,0.165,0.031	-0.076	SE	FALSE	TRUE	FALSE
2190	ENSMUSG00000028702	Rad54l	chr4	116109968	116110093	116105757	116105908	116118837	116118957	274	149	-	9.41299e-06	0.00327397	0.604,0.876,0.656	1.0,1.0,0.907	-0.257	14,26,14	5,2,4	16,21,18	0,0,1	9.4533e-06	0.0037714	0.604,0.876,0.656	1.0,1.0,0.908	-0.257	SE	FALSE	TRUE	TRUE
18675	ENSMUSG00000035919	Bbs9	chr9	22476569	22476625	22475721	22476055	22490817	22490940	205	149	+	9.68934e-06	0.00332263	0.483,0.522,0.421	0.0,0.195,0.0	0.41	9,3,8	7,2,8	0,2,0	4,6,3	9.67699e-06	0.00379837	0.484,0.523,0.422	0.0,0.196,0.0	0.411	SE	FALSE	TRUE	TRUE
30951	ENSMUSG00000076435	Acsf2	chr11	94570302	94570460	94569940	94570032	94570613	94570709	307	149	-	1.02977e-05	0.00348219	1.0,1.0,1.0	0.593,1.0,0.645	0.254	13,7,28	0,0,0	12,15,15	4,0,4	1.13658e-05	0.00412832	1.0,1.0,1.0	0.6,1.0,0.652	0.249	SE	FALSE	TRUE	TRUE
22474	ENSMUSG00000063052	Lrrc40	chr3	158041619	158041659	158040440	158040622	158043560	158043690	189	149	+	1.05139e-05	0.00350659	0.0,0.062,0.0	0.283,0.311,0.283	-0.272	0,1,0	9,12,5	4,4,2	8,7,4	1.03386e-05	0.00399366	0.0,0.062,0.0	0.284,0.312,0.284	-0.273	SE	FALSE	TRUE	TRUE
5523	ENSMUSG00000034401	Spata6	chr4	111746140	111746278	111720102	111720257	111767662	111767704	287	149	+	1.09204e-05	0.00355271	0.565,0.565,0.609	1.0,1.0,1.0	-0.42	5,5,6	2,2,2	3,8,5	0,0,0	1.10942e-05	0.00409074	0.566,0.566,0.61	1.0,1.0,1.0	-0.419	SE	FALSE	TRUE	TRUE
4735	ENSMUSG00000030057	Cnbp	chr6	87849014	87849109	87845655	87845793	87850903	87851060	244	149	-	1.0944e-05	0.00355271	0.015,0.008,0.003	0.022,0.03,0.032	-0.019	9,5,2	352401369	16,20,23	431396425	1.0691e-05	0.00401782	0.015,0.008,0.003	0.022,0.03,0.032	-0.019	SE	FALSE	TRUE	FALSE
5359	ENSMUSG00000061979	Wbscr16	chr5	134157590	134157678	134154123	134154209	134163623	134163805	237	149	-	1.23069e-05	0.00394258	1.0,1.0,1.0	0.626,1.0,0.62	0.251	15,24,13	0,0,0	8,10,13	3,0,5	1.24821e-05	0.00446536	1.0,1.0,1.0	0.627,1.0,0.621	0.251	SE	FALSE	TRUE	TRUE
12298	ENSMUSG00000028041	Adam15	chr3	89340862	89340937	89340400	89340472	89341507	89341577	224	149	-	1.27947e-05	0.00404359	0.1,0.0,0.0	0.545,0.073,0.399	-0.306	1,0,0	6,5,5	9,2,7	5,17,7	1.26607e-05	0.00446536	0.1,0.0,0.0	0.546,0.073,0.401	-0.307	SE	TRUE	TRUE	TRUE
4060	ENSMUSG00000023007	Prpf40b	chr15	99303282	99303363	99295270	99295428	99304040	99304184	230	149	+	1.29544e-05	0.00404359	1.0,1.0,1.0	0.877,0.751,0.773	0.2	11,21,11	0,0,0	22,14,21	2,3,4	1.33363e-05	0.00457115	1.0,1.0,1.0	0.877,0.752,0.774	0.199	SE	FALSE	TRUE	TRUE
22088	ENSMUSG00000056962	Jmjd6	chr11	116839837	116839926	116838989	116839128	116840409	116840545	238	149	-	1.46914e-05	0.00452773	0.13,0.061,0.162	0.019,0.043,0.027	0.088	16,7,16	67,68,52	2,5,2	65,69,45	1.4735e-05	0.00489229	0.131,0.061,0.162	0.019,0.044,0.027	0.088	SE	FALSE	TRUE	FALSE
11535	ENSMUSG00000037012	Hk1	chr10	62291974	62292043	62290159	62290393	62292313	62292469	218	149	-	1.53016e-05	0.00465686	0.009,0.009,0.007	0.044,0.117,0.03	-0.055	1,1,1	78,76,91	5,12,3	74,62,66	1.50866e-05	0.00489529	0.009,0.009,0.007	0.044,0.117,0.03	-0.055	SE	FALSE	TRUE	FALSE
17771	ENSMUSG00000028522	Mier1	chr4	103118238	103118315	103115559	103115660	103127272	103127297	226	149	+	1.58233e-05	0.00473863	0.248,0.397,0.209	0.497,1.0,1.0	-0.548	3,2,2	6,2,5	3,8,2	2,0,0	1.56978e-05	0.00496132	0.249,0.398,0.209	0.498,1.0,1.0	-0.547	SE	FALSE	TRUE	TRUE
30256	ENSMUSG00000023021	Cers5	chr15	99745888	99745946	99739601	99739730	99751235	99751341	207	149	-	1.59815e-05	0.00473863	0.419,1.0,1.0	0.0,1.0,0.0	0.473	1,1,2	1,0,0	0,1,0	1,0,2	1.62761e-05	0.00504673	0.42,1.0,1.0	0.0,1.0,0.0	0.473	SE	FALSE	TRUE	TRUE
831	ENSMUSG00000027522	Stx16	chr2	174084645	174084657	174077123	174077189	174090620	174090728	161	149	+	1.61542e-05	0.00473863	0.0,0.117,0.0	1.0,0.787,0.27	-0.647	0,1,0	4,7,1	1,4,2	0,1,5	1.54933e-05	0.00496112	0.0,0.117,0.0	1.0,0.788,0.271	-0.647	SE	FALSE	FALSE	TRUE
10738	ENSMUSG00000044702	Palb2	chr7	122117269	122117355	122114308	122114470	122121053	122121215	235	149	-	1.69099e-05	0.00490125	0.76,0.388,0.458	1.0,1.0,1.0	-0.465	5,2,4	1,2,3	4,7,1	0,0,0	1.73141e-05	0.00526694	0.761,0.389,0.459	1.0,1.0,1.0	-0.464	SE	FALSE	TRUE	TRUE
23392	ENSMUSG00000014633	Cmc2	chr8	116911083	116911234	116894087	116894159	116921350	116921422	300	149	-	1.77193e-05	0.00504227	0.811,0.788,0.756	1.0,1.0,1.0	-0.215	26,15,25	3,2,4	16,14,22	0,0,0	1.82314e-05	0.00547753	0.813,0.789,0.758	1.0,1.0,1.0	-0.213	SE	FALSE	TRUE	TRUE
24255	ENSMUSG00000027333	Smox	chr2	131520411	131520646	131520094	131520268	131522058	131522219	384	149	+	1.78106e-05	0.00504227	1.0,1.0,0.7	0.74,0.454,0.624	0.294	14,5,6	0,0,1	22,15,30	3,7,7	2.00775e-05	0.00574831	1.0,1.0,0.75	0.786,0.517,0.682	0.255	SE	FALSE	TRUE	TRUE
20054	ENSMUSG00000039218	Srrm2	chr17	23811816	23812077	23811671	23811731	23812427	23812600	410	149	+	1.88224e-05	0.00526747	0.018,0.014,0.011	0.046,0.049,0.027	-0.026	6,4,5	121106161	26,28,16	198199206	1.87558e-05	0.00556636	0.024,0.019,0.015	0.062,0.066,0.037	-0.036	SE	FALSE	TRUE	FALSE
31606	ENSMUSG00000022378	Fam49b	chr15	63970929	63970968	63956599	63956682	63997897	63997969	188	149	-	1.95204e-05	0.00540073	1.0,1.0,0.781	0.405,0.636,0.704	0.345	7,11,9	0,0,2	6,11,6	7,5,2	1.95421e-05	0.00572984	1.0,1.0,0.782	0.406,0.637,0.705	0.345	SE	FALSE	TRUE	TRUE
16851	ENSMUSG00000060450	Rnf14	chr18	38314672	38314803	38313211	38313384	38316524	38317847	280	149	+	1.98635e-05	0.00543391	1.0,0.988,0.976	0.979,0.959,0.861	0.055	140158152	0,1,2	175178210	2,4,18	1.99671e-05	0.00574831	1.0,0.988,0.976	0.979,0.96,0.862	0.054	SE	FALSE	TRUE	FALSE
1312	ENSMUSG00000024817	Uhrf2	chr19	30056234	30056494	30039063	30039297	30071242	30071461	409	149	+	2.02881e-05	0.00548837	0.959,0.928,0.936	0.854,0.699,0.796	0.158	129106121	2,3,3	96,102,75	6,16,7	1.48763e-05	0.00489229	0.97,0.946,0.953	0.889,0.761,0.843	0.125	SE	FALSE	TRUE	TRUE
21598	ENSMUSG00000023348	Trip6	chr5	137313580	137313708	137312705	137313089	137313959	137314164	277	149	-	2.1152e-05	0.0056532	0.895,0.958,0.916	0.85,0.797,0.818	0.101	223211283	14,5,14	243182225	23,25,27	2.1153e-05	0.00591699	0.896,0.958,0.916	0.851,0.797,0.818	0.101	SE	FALSE	TRUE	TRUE
24248	ENSMUSG00000027333	Smox	chr2	131520411	131521171	131520094	131520268	131522058	131522219	909	149	+	2.13618e-05	0.0056532	1.0,1.0,0.81	0.829,0.524,0.64	0.272	27,16,26	0,0,1	89,47,76	3,7,7	8.27865e-05	0.0129964	1.0,1.0,0.929	0.935,0.77,0.844	0.127	SE	FALSE	TRUE	TRUE
20752	ENSMUSG00000024381	Bin1	chr18	32431670	32431742	32426223	32426352	32431982	32432093	221	149	+	2.203e-05	0.00571805	0.924,1.0,0.933	0.536,0.739,0.796	0.262	18,20,41	1,0,2	12,21,29	7,5,5	2.20187e-05	0.00602074	0.924,1.0,0.933	0.537,0.74,0.797	0.261	SE	FALSE	TRUE	TRUE
2630	ENSMUSG00000014554	Dguok	chr6	83496685	83496798	83490420	83490608	83506747	83506969	262	149	-	2.20765e-05	0.00571805	0.82,0.941,0.799	0.903,1.0,1.0	-0.114	72,56,63	9,2,9	49,59,66	3,0,0	2.20039e-05	0.00602074	0.82,0.941,0.8	0.903,1.0,1.0	-0.114	SE	FALSE	TRUE	TRUE
9154	ENSMUSG00000031078	Cttn	chr7	144452026	144452137	144449559	144449615	144454675	144454786	260	149	-	2.31618e-05	0.005936	1.0,0.741,0.741	0.16,0.534,0.276	0.504	6,5,5	0,1,1	1,4,2	3,2,3	2.32162e-05	0.00627767	1.0,0.742,0.742	0.161,0.535,0.277	0.504	SE	FALSE	TRUE	TRUE
32099	ENSMUSG00000069631	Strada	chr11	106170953	106171077	106168308	106168480	106171155	106171264	273	149	-	2.37898e-05	0.00598713	0.886,0.81,0.718	1.0,1.0,0.876	-0.154	57,39,42	4,5,9	29,42,26	0,0,2	2.38107e-05	0.00636766	0.886,0.81,0.719	1.0,1.0,0.877	-0.154	SE	FALSE	TRUE	TRUE
23098	ENSMUSG00000037938	Chchd5	chr2	129130177	129130318	129129699	129129857	129133274	129134134	290	149	+	2.38531e-05	0.00598713	1.0,1.0,1.0	0.837,0.755,0.878	0.177	16,24,29	0,0,0	30,24,28	3,4,2	2.43656e-05	0.00640788	1.0,1.0,1.0	0.838,0.756,0.878	0.176	SE	FALSE	TRUE	TRUE
34183	ENSMUSG00000029298	Gbp9	chr5	105081650	105081753	105081129	105081323	105082703	105082910	252	149	-	2.48177e-05	0.00611858	0.941,1.0,0.881	0.759,0.713,0.486	0.288	27,33,25	1,0,2	16,21,8	3,5,5	2.48632e-05	0.00640788	0.941,1.0,0.881	0.76,0.714,0.487	0.287	SE	FALSE	TRUE	TRUE
18045	ENSMUSG00000026159	Agfg1	chr1	82886374	82886467	82886110	82886187	82893423	82893582	242	149	+	2.48794e-05	0.00611858	0.84,0.839,0.878	0.913,0.971,0.948	-0.092	196178164	23,21,14	170166178	10,3,6	2.48783e-05	0.00640788	0.84,0.84,0.879	0.913,0.972,0.948	-0.091	SE	FALSE	TRUE	FALSE
16567	ENSMUSG00000053460	Ggcx	chr6	72427897	72427980	72427041	72427173	72428457	72428627	232	149	+	2.67717e-05	0.00651812	1.0,1.0,1.0	1.0,0.491,0.658	0.284	7,11,20	0,0,0	13,9,6	0,6,2	2.67622e-05	0.00678423	1.0,1.0,1.0	1.0,0.492,0.659	0.283	SE	FALSE	TRUE	TRUE
31744	ENSMUSG00000036879	Phkb	chr8	85848673	85848731	85843050	85843112	85875633	85875723	207	149	+	2.75073e-05	0.00657812	0.265,0.502,0.265	0.265,0.0,0.0	0.256	1,7,2	2,5,4	1,0,0	2,5,3	2.73047e-05	0.00685039	0.266,0.503,0.266	0.266,0.0,0.0	0.256	SE	FALSE	TRUE	TRUE
21595	ENSMUSG00000022361	Zhx1	chr15	58052223	58055082	58047304	58048785	58069318	58069429	3008	149	-	2.76916e-05	0.00657812	0.426,0.292,0.072	0.257,1.0,1.0	-0.489	30,25,11	2,3,7	7,34,23	1,0,0	2.08845e-05	0.00590983	0.882,0.806,0.44	0.778,1.0,1.0	-0.217	SE	FALSE	TRUE	TRUE
29255	ENSMUSG00000046111	Cep295	chr9	15330504	15330648	15327795	15327951	15330753	15330910	293	149	-	2.80073e-05	0.00657812	0.478,0.67,1.0	1.0,1.0,1.0	-0.284	9,8,3	5,2,0	2,6,5	0,0,0	2.82615e-05	0.00698856	0.479,0.671,1.0	1.0,1.0,1.0	-0.283	SE	FALSE	TRUE	TRUE
16037	ENSMUSG00000028085	Gatb	chr3	85636923	85637057	85618823	85619013	85644969	85645048	283	149	+	2.80989e-05	0.00657812	0.924,0.952,0.664	1.0,1.0,1.0	-0.153	23,38,30	1,1,8	28,39,10	0,0,0	2.84298e-05	0.00698856	0.924,0.953,0.665	1.0,1.0,1.0	-0.153	SE	FALSE	TRUE	TRUE
31802	ENSMUSG00000079435	Rpl36a	chrX	134586510	134586578	134585688	134586183	134587450	134587573	217	149	+	3.02022e-05	0.00700318	0.85,0.683,0.828	1.0,0.959,0.938	-0.179	33,22,14	4,7,2	20,34,22	0,1,1	3.04549e-05	0.00728677	0.851,0.684,0.828	1.0,0.959,0.938	-0.178	SE	FALSE	TRUE	TRUE
3480	ENSMUSG00000025511	Tspan4	chr7	141482486	141482566	141475239	141475497	141489551	141489743	229	149	+	3.07101e-05	0.00705377	0.974,0.946,0.948	0.933,0.834,0.89	0.07	283320337	5,12,12	236216211	11,28,17	3.05412e-05	0.00728677	0.974,0.946,0.948	0.933,0.834,0.89	0.07	SE	FALSE	TRUE	FALSE
34290	ENSMUSG00000057110	Cntrl	chr2	35165446	35165562	35162760	35162920	35165647	35165865	265	149	+	3.18003e-05	0.0072359	1.0,0.934,1.0	0.771,0.742,0.905	0.172	22,25,7	0,1,0	12,41,17	2,8,1	3.21813e-05	0.00760354	1.0,0.934,1.0	0.772,0.743,0.906	0.171	SE	FALSE	TRUE	TRUE
24838	ENSMUSG00000055024	Ep300	chr15	81616725	81616863	81616031	81616125	81619999	81620117	287	149	+	3.28197e-05	0.00739871	1.0,0.936,1.0	0.871,0.73,0.947	0.129	29,28,35	0,1,0	39,52,69	3,10,2	3.30657e-05	0.00766658	1.0,0.936,1.0	0.871,0.73,0.947	0.129	SE	FALSE	TRUE	TRUE
15127	ENSMUSG00000044134	Fam109a	chr5	121850469	121850546	121849004	121849124	121851167	121851279	226	149	+	3.31764e-05	0.00741052	1.0,0.862,1.0	0.865,0.922,0.617	0.153	49,19,33	0,2,0	39,18,22	4,1,9	3.31443e-05	0.00766658	1.0,0.863,1.0	0.866,0.923,0.618	0.152	SE	FALSE	TRUE	TRUE
24912	ENSMUSG00000059119	Nap1l4	chr7	143546128	143546180	143541747	143541778	143548746	143548803	201	149	-	3.37795e-05	0.00747663	0.229,0.426,0.218	0.0,0.0,0.096	0.259	2,4,3	5,4,8	0,0,1	5,9,7	3.33932e-05	0.00766658	0.23,0.427,0.218	0.0,0.0,0.096	0.26	SE	FALSE	TRUE	TRUE
32273	ENSMUSG00000036461	Elf1	chr14	79565461	79565572	79560746	79560927	79567149	79567314	260	149	+	3.57848e-05	0.00784911	0.955,1.0,1.0	0.875,0.851,0.786	0.148	37,18,23	1,0,0	49,30,32	4,3,5	3.61849e-05	0.00822986	0.955,1.0,1.0	0.876,0.852,0.786	0.147	SE	FALSE	TRUE	TRUE
14585	ENSMUSG00000058835	Abi1	chr2	22953434	22953608	22950225	22950270	22957017	22957118	323	149	-	3.70391e-05	0.00797628	0.936,0.929,0.944	1.0,0.978,0.993	-0.054	223171221	7,6,6	208287318	0,3,1	4.8118e-05	0.00975714	0.941,0.934,0.948	1.0,0.98,0.994	-0.05	SE	FALSE	TRUE	FALSE
6886	ENSMUSG00000042810	Krba1	chr6	48401113	48403010	48395657	48395887	48403377	48403497	2046	149	+	3.76366e-05	0.00797628	0.267,0.098,1.0	0.553,1.0,1.0	-0.396	10,3,9	2,2,0	17,8,5	1,0,0	0.064846	0.87916	0.714,0.429,1.0	0.895,1.0,1.0	-0.251	SE	FALSE	TRUE	TRUE
28685	ENSMUSG00000028487	Bnc2	chr4	84277905	84277939	84276443	84276447	84291692	84291930	183	149	-	3.76615e-05	0.00797628	0.092,0.119,0.494	0.0,0.0,0.0	0.235	2,2,6	16,12,5	0,0,0	3,3,2	3.6833e-05	0.00829971	0.093,0.12,0.496	0.0,0.0,0.0	0.236	SE	FALSE	TRUE	TRUE
28982	ENSMUSG00000019470	Xab2	chr8	3618858	3619093	3618542	3618666	3621227	3621282	384	149	-	3.81003e-05	0.00797628	0.939,1.0,1.0	0.719,0.708,1.0	0.171	40,44,59	1,0,0	33,25,33	5,4,0	7.17046e-05	0.0120457	0.952,1.0,1.0	0.767,0.758,1.0	0.142	SE	FALSE	TRUE	TRUE
18031	ENSMUSG00000020150	Gamt	chr10	80259767	80259913	80259176	80259244	80260720	80260968	295	149	-	3.86746e-05	0.00797628	1.0,1.0,1.0	0.811,0.78,0.802	0.202	11,12,12	0,0,0	17,14,40	2,2,5	3.92372e-05	0.00860248	1.0,1.0,1.0	0.812,0.78,0.802	0.202	SE	FALSE	TRUE	TRUE
18759	ENSMUSG00000013236	Ptprs	chr17	56434880	56435014	56428851	56429157	56435609	56436191	283	149	-	3.88326e-05	0.00797628	0.913,1.0,1.0	0.919,0.743,0.881	0.123	20,35,39	1,0,0	43,44,28	2,8,2	3.90676e-05	0.00860248	0.914,1.0,1.0	0.919,0.744,0.881	0.123	SE	FALSE	TRUE	TRUE
13528	ENSMUSG00000028358	Zfp618	chr4	63086530	63086626	63079839	63080096	63089365	63089443	245	149	+	3.90376e-05	0.00797628	0.477,0.0,0.0	0.549,0.549,1.0	-0.54	3,0,0	2,1,2	2,2,3	1,1,0	3.86251e-05	0.00860248	0.478,0.0,0.0	0.55,0.55,1.0	-0.541	SE	FALSE	TRUE	TRUE
3856	ENSMUSG00000035045	Zc3h12b	chrX	95778894	95778969	95741904	95741971	95898264	95898354	224	149	+	3.90393e-05	0.00797628	0.0,0.0,1.0	1.0,1.0,0.571	-0.524	0,0,2	1,3,0	4,4,2	0,0,1	3.9794e-05	0.00864666	0.0,0.0,1.0	1.0,1.0,0.572	-0.524	SE	FALSE	TRUE	TRUE
24259	ENSMUSG00000027333	Smox	chr2	131520921	131521171	131520094	131520268	131522058	131522219	399	149	+	3.9313e-05	0.00797628	1.0,1.0,0.882	0.89,0.645,0.71	0.212	13,11,20	0,0,1	65,34,46	3,7,7	5.76081e-05	0.0107019	1.0,1.0,0.909	0.915,0.708,0.767	0.173	SE	FALSE	TRUE	TRUE
21855	ENSMUSG00000004788	Eif2b2	chr12	85222743	85222839	85221476	85221640	85224554	85224621	245	149	+	4.02969e-05	0.00808439	1.0,1.0,1.0	0.909,0.898,0.904	0.096	46,45,53	0,0,0	66,58,77	4,4,5	4.10331e-05	0.00875948	1.0,1.0,1.0	0.91,0.899,0.904	0.096	SE	FALSE	TRUE	FALSE
5513	ENSMUSG00000040940	Arhgef1	chr7	24919183	24919351	24917894	24918000	24919630	24919776	317	149	+	4.05363e-05	0.00808439	0.036,0.022,0.047	0.126,0.118,0.107	-0.082	4,2,6	50,42,57	15,16,12	49,56,47	5.9972e-05	0.0109735	0.038,0.023,0.05	0.133,0.125,0.105	-0.084	SE	FALSE	TRUE	FALSE
31848	ENSMUSG00000086968	4933431E20Rik	chr3	107894860	107894992	107894050	107894228	107895642	107895800	281	149	-	4.0842e-05	0.00808439	0.0,0.261,0.0	0.614,1.0,0.443	-0.599	0,2,0	2,3,3	3,2,3	1,0,2	4.01824e-05	0.00865379	0.0,0.262,0.0	0.615,1.0,0.444	-0.599	SE	FALSE	TRUE	TRUE
14589	ENSMUSG00000058835	Abi1	chr2	22953434	22953611	22950183	22950270	22957017	22957118	326	149	-	4.31826e-05	0.00847876	0.939,0.931,0.939	1.0,0.977,0.993	-0.054	236176202	7,6,6	203279305	0,3,1	5.71149e-05	0.0106919	0.944,0.936,0.944	1.0,0.979,0.993	-0.049	SE	FALSE	TRUE	FALSE
28137	ENSMUSG00000030761	Myo7a	chr7	98099473	98099491	98098246	98098371	98102549	98102702	167	149	-	4.46804e-05	0.00868005	0.0,0.0,0.0	0.11,0.093,0.146	-0.116	0,0,0	15,5,16	5,3,5	36,26,26	4.34027e-05	0.00915165	0.0,0.0,0.0	0.111,0.094,0.147	-0.117	SE	FALSE	TRUE	TRUE
31337	ENSMUSG00000042439	Zfp532	chr18	65605331	65605370	65582896	65583006	65622983	65623508	188	149	+	4.49208e-05	0.00868005	0.0,0.0,0.0	0.284,0.322,0.102	-0.236	0,0,0	8,7,6	3,3,2	6,5,14	4.36223e-05	0.00915165	0.0,0.0,0.0	0.285,0.323,0.102	-0.237	SE	FALSE	TRUE	TRUE
20958	ENSMUSG00000002968	Med25	chr7	44880566	44880638	44880251	44880470	44880922	44881111	221	149	-	4.58955e-05	0.00879856	0.856,0.822,0.875	0.682,0.568,0.68	0.208	44,48,73	5,7,7	54,37,60	17,19,19	4.57886e-05	0.00952402	0.856,0.823,0.876	0.683,0.569,0.681	0.207	SE	FALSE	TRUE	TRUE
10398	ENSMUSG00000037523	Mavs	chr2	131238735	131238910	131234062	131234127	131241879	131242049	324	149	+	4.69076e-05	0.00892234	1.0,0.821,1.0	0.717,0.816,0.512	0.259	18,20,19	0,2,0	33,29,16	6,3,7	4.74946e-05	0.00975714	1.0,0.833,1.0	0.733,0.829,0.533	0.246	SE	FALSE	TRUE	TRUE
121	ENSMUSG00000015656	Hspa8	chr9	40801988	40802127	40801301	40801348	40802417	40802623	288	149	+	4.78007e-05	0.00902174	1.0,1.0,1.0	0.341,1.0,0.206	0.484	1,4,1	0,0,0	4,2,1	4,0,2	4.8513e-05	0.00975714	1.0,1.0,1.0	0.342,1.0,0.206	0.484	SE	FALSE	TRUE	TRUE
13928	ENSMUSG00000020184	Mdm2	chr10	117709699	117709784	117705154	117705229	117709945	117710022	234	149	-	4.84495e-05	0.00902215	0.693,0.675,0.675	0.765,0.767,0.733	-0.074	1933,1757,1591	544539487	3024,3339,2765	592647640	4.84554e-05	0.00975714	0.694,0.676,0.676	0.766,0.767,0.734	-0.074	SE	TRUE	TRUE	FALSE
13631	ENSMUSG00000026856	Dolpp1	chr2	30397018	30397147	30396152	30396252	30397467	30397557	278	149	+	4.8544e-05	0.00902215	1.0,1.0,1.0	0.82,0.941,0.811	0.143	32,23,37	0,0,0	34,30,32	4,1,4	4.95831e-05	0.00989062	1.0,1.0,1.0	0.821,0.942,0.811	0.142	SE	FALSE	TRUE	TRUE
1477	ENSMUSG00000064043	Trerf1	chr17	47319351	47319678	47317767	47317921	47323277	47323662	476	149	+	4.92556e-05	0.00908504	0.206,0.212,0.161	0.409,0.33,0.338	-0.166	24,24,27	29,28,44	53,44,62	24,28,38	5.65891e-05	0.0106756	0.293,0.3,0.235	0.525,0.44,0.449	-0.195	SE	FALSE	TRUE	TRUE
13025	ENSMUSG00000021959	Lats2	chr14	57722699	57722846	57722188	57722551	57733877	57734300	296	149	-	5.04404e-05	0.00923362	0.377,1.0,0.43	1.0,1.0,0.834	-0.342	6,3,3	5,0,2	6,5,10	0,0,1	5.07618e-05	0.0100434	0.377,1.0,0.431	1.0,1.0,0.835	-0.342	SE	FALSE	TRUE	TRUE
32710	ENSMUSG00000039201	Tbc1d25	chrX	8172737	8172892	8156315	8156778	8174200	8174310	304	149	-	5.14371e-05	0.00934582	0.903,0.89,0.636	0.945,1.0,1.0	-0.172	19,33,25	1,2,7	35,21,18	1,0,0	5.35761e-05	0.0104306	0.905,0.892,0.641	0.946,1.0,1.0	-0.169	SE	FALSE	TRUE	TRUE
7584	ENSMUSG00000040687	Madd	chr2	91163962	91164022	91163498	91163601	91165365	91165467	209	149	-	5.38734e-05	0.00971596	0.487,0.308,0.056	0.045,0.0,0.0	0.269	4,5,1	3,8,12	1,0,0	15,1,7	5.31884e-05	0.0104306	0.489,0.309,0.056	0.046,0.0,0.0	0.269	SE	FALSE	TRUE	TRUE
7413	ENSMUSG00000059743	Fdps	chr3	89095353	89095476	89095013	89095102	89095598	89095679	272	149	-	5.50009e-05	0.00984638	0.973,0.963,0.971	0.996,0.985,0.997	-0.024	661611744	10,13,12	821723621	2,6,1	5.62942e-05	0.0106756	0.973,0.963,0.972	0.996,0.985,0.997	-0.023	SE	FALSE	TRUE	FALSE
30824	ENSMUSG00000027620	Rbm39	chr2	156174096	156174168	156172827	156173022	156177335	156177385	221	149	-	5.55619e-05	0.0098742	0.039,0.033,0.019	0.103,0.077,0.045	-0.045	15,9,4	250178143	24,34,8	141273114	5.55528e-05	0.0106756	0.039,0.033,0.019	0.103,0.078,0.045	-0.045	SE	FALSE	TRUE	FALSE
15964	ENSMUSG00000071646	Mta2	chr19	8942919	8943032	8942492	8942719	8943464	8943532	262	149	+	5.63213e-05	0.00993663	1.0,1.0,0.363	0.63,0.0,0.313	0.473	4,1,1	0,0,1	3,0,4	1,1,5	5.65537e-05	0.0106756	1.0,1.0,0.363	0.631,0.0,0.314	0.473	SE	FALSE	TRUE	TRUE
3947	ENSMUSG00000006019	Dhx34	chr7	16199674	16199959	16198844	16199021	16201929	16202036	434	149	-	5.75874e-05	0.0100869	0.912,1.0,1.0	0.808,0.861,0.771	0.157	30,26,36	1,0,0	49,36,49	4,2,5	0.000146825	0.0188059	0.938,1.0,1.0	0.86,0.9,0.831	0.116	SE	FALSE	TRUE	TRUE
17772	ENSMUSG00000028522	Mier1	chr4	103118241	103118315	103115559	103115660	103127272	103127297	223	149	+	5.9741e-05	0.0103894	0.25,0.401,0.211	0.501,1.0,1.0	-0.546	3,2,2	6,2,5	3,4,2	2,0,0	5.9283e-05	0.0109296	0.251,0.402,0.212	0.502,1.0,1.0	-0.546	SE	FALSE	TRUE	TRUE
19070	ENSMUSG00000037103	Dcaf15	chr8	84102745	84102881	84102163	84102270	84104616	84104762	285	149	-	6.19887e-05	0.0107038	1.0,1.0,0.883	0.75,0.85,0.895	0.129	50,27,29	0,0,2	46,54,49	8,5,3	6.20943e-05	0.0111935	1.0,1.0,0.884	0.751,0.85,0.895	0.129	SE	FALSE	TRUE	TRUE
22938	ENSMUSG00000029769	Ccdc136	chr6	29417071	29417578	29415430	29415655	29426624	29426953	656	149	+	6.2811e-05	0.0107694	1.0,1.0,1.0	0.254,1.0,0.645	0.367	3,4,7	0,0,0	6,9,16	4,0,2	0.000652201	0.0497554	1.0,1.0,1.0	0.429,1.0,0.778	0.264	SE	FALSE	TRUE	TRUE
171	ENSMUSG00000036636	Clcn7	chr17	25156800	25156852	25153731	25153825	25157139	25157267	201	149	+	6.34729e-05	0.0107812	1.0,1.0,1.0	0.87,0.69,0.69	0.25	1,8,4	0,0,0	9,6,12	1,2,4	6.50472e-05	0.0116396	1.0,1.0,1.0	0.87,0.691,0.691	0.249	SE	FALSE	TRUE	TRUE
27562	ENSMUSG00000006638	Abhd1	chr5	30952884	30953045	30950088	30950248	30953342	30953402	310	149	+	6.37654e-05	0.0107812	0.928,0.892,0.893	1.0,0.974,0.952	-0.071	134154156	5,9,9	116,77,82	0,1,2	6.92795e-05	0.0119437	0.931,0.895,0.897	1.0,0.975,0.953	-0.068	SE	FALSE	TRUE	FALSE
8853	ENSMUSG00000024969	Mark2	chr19	7279985	7280012	7278041	7278086	7280997	7281255	176	149	-	6.51276e-05	0.0109356	0.0,0.029,0.091	0.278,0.244,0.036	-0.146	0,1,2	20,28,17	10,8,1	22,21,23	6.55584e-05	0.01164	0.0,0.03,0.091	0.279,0.245,0.036	-0.146	SE	FALSE	TRUE	TRUE
8040	ENSMUSG00000004071	Cdip1	chr16	4768744	4769018	4750347	4750601	4769639	4769795	423	149	-	6.77336e-05	0.0112953	0.706,0.815,1.0	1.0,1.0,1.0	-0.16	41,25,31	6,2,0	43,30,29	0,0,0	0.000289827	0.0285556	0.774,0.862,1.0	1.0,1.0,1.0	-0.121	SE	FALSE	TRUE	TRUE
15891	ENSMUSG00000027936	Crtc2	chr3	90259153	90259222	90258464	90258526	90259385	90259492	218	149	+	6.84137e-05	0.0113311	0.981,0.883,0.958	0.825,0.858,0.756	0.128	77,66,100	1,6,3	55,62,68	8,7,15	6.80341e-05	0.0118263	0.981,0.883,0.958	0.825,0.859,0.757	0.127	SE	FALSE	TRUE	TRUE
20516	ENSMUSG00000038967	Pdk2	chr11	95027864	95027978	95026257	95027322	95028478	95028586	263	149	-	6.89139e-05	0.0113368	0.654,0.694,0.739	1.0,1.0,1.0	-0.304	10,4,10	3,1,2	9,6,16	0,0,0	6.9691e-05	0.0119437	0.655,0.695,0.74	1.0,1.0,1.0	-0.303	SE	FALSE	TRUE	TRUE
24246	ENSMUSG00000027333	Smox	chr2	131521054	131521171	131520094	131520268	131522058	131522219	266	149	+	7.04836e-05	0.0115172	1.0,1.0,0.905	0.917,0.706,0.757	0.175	9,10,17	0,0,1	59,30,39	3,7,7	7.07886e-05	0.0120457	1.0,1.0,0.905	0.917,0.707,0.758	0.174	SE	FALSE	TRUE	TRUE
12112	ENSMUSG00000001036	Epn2	chr11	61548007	61548042	61546505	61546911	61565821	61565894	184	149	-	7.20497e-05	0.0115551	0.618,1.0,1.0	0.213,0.213,0.618	0.525	4,2,3	2,0,0	1,1,2	3,3,1	7.26521e-05	0.0120457	0.62,1.0,1.0	0.213,0.213,0.62	0.525	SE	FALSE	TRUE	TRUE
13532	ENSMUSG00000020608	Smc6	chr12	11276259	11276365	11273993	11274111	11279604	11279741	255	149	+	7.20833e-05	0.0115551	0.788,0.877,1.0	1.0,0.974,1.0	-0.103	51,49,30	8,4,0	27,65,17	0,1,0	7.27614e-05	0.0120457	0.789,0.878,1.0	1.0,0.974,1.0	-0.102	SE	FALSE	TRUE	TRUE
27675	ENSMUSG00000020827	Mink1	chr11	70608588	70608699	70608340	70608426	70608839	70608958	260	149	+	7.21391e-05	0.0115551	0.935,1.0,0.932	0.759,0.779,0.713	0.205	25,18,48	1,0,2	22,37,26	4,6,6	7.24039e-05	0.0120457	0.935,1.0,0.932	0.76,0.78,0.714	0.204	SE	FALSE	TRUE	TRUE
28001	ENSMUSG00000050891	Tatdn1	chr15	58909572	58909649	58905740	58905811	58916151	58916192	226	149	-	7.41958e-05	0.0118068	0.748,0.687,0.784	1.0,1.0,1.0	-0.26	9,10,11	2,3,2	5,10,2	0,0,0	7.5675e-05	0.0124434	0.749,0.688,0.785	1.0,1.0,1.0	-0.259	SE	FALSE	TRUE	TRUE
15403	ENSMUSG00000089669	Tnfsf13	chr11	69684217	69684333	69683853	69683992	69684484	69684532	265	149	-	7.69413e-05	0.0121642	1.0,1.0,0.928	0.717,0.678,0.797	0.245	24,15,23	0,0,1	9,15,7	2,4,1	7.79172e-05	0.0127261	1.0,1.0,0.928	0.717,0.679,0.798	0.245	SE	FALSE	TRUE	TRUE
28205	ENSMUSG00000089872	Rps6kc1	chr1	190904942	190905118	190899450	190899571	190911555	190911738	325	149	-	7.86643e-05	0.0122768	0.478,1.0,1.0	0.133,0.256,1.0	0.363	2,1,1	1,0,0	1,3,3	3,4,0	8.14797e-05	0.0129601	0.5,1.0,1.0	0.143,0.273,1.0	0.361	SE	FALSE	TRUE	TRUE
6208	ENSMUSG00000025410	Dctn2	chr10	127277254	127277320	127276701	127276849	127277486	127277525	215	149	+	7.89161e-05	0.0122768	0.964,0.952,0.995	0.932,0.903,0.918	0.053	274256302	7,9,1	237215193	12,16,12	7.90908e-05	0.0128317	0.965,0.952,0.995	0.932,0.903,0.918	0.053	SE	FALSE	TRUE	FALSE
11515	ENSMUSG00000034235	Usp54	chr14	20581456	20581627	20577454	20577586	20583321	20583490	320	149	-	7.91664e-05	0.0122768	0.456,0.189,0.411	0.062,0.078,0.049	0.289	9,3,6	5,6,4	1,2,1	7,11,9	8.12884e-05	0.0129601	0.474,0.2,0.429	0.067,0.083,0.053	0.3	SE	FALSE	TRUE	TRUE
10701	ENSMUSG00000048078	Tenm4	chr7	96643998	96644208	96553477	96553747	96694769	96695025	359	149	+	8.02241e-05	0.0123621	0.675,1.0,1.0	0.555,0.675,0.384	0.354	5,1,3	1,0,0	6,5,6	2,1,4	1.63828e-05	0.00504673	0.714,1.0,1.0	0.6,0.714,0.429	0.324	SE	FALSE	TRUE	TRUE
26763	ENSMUSG00000026193	Fn1	chr1	71603659	71603929	71602309	71602497	71604969	71605083	419	149	-	8.08294e-05	0.0123771	0.67,0.712,0.648	0.744,0.754,0.756	-0.075	1638,1731,2944	287249569	2977,2640,2786	364307319	8.0193e-05	0.0129244	0.74,0.776,0.721	0.804,0.811,0.814	-0.064	SE	FALSE	TRUE	FALSE
19633	ENSMUSG00000025261	Huwe1	chrX	151906264	151906363	151905355	151905431	151906950	151907084	248	149	+	8.18199e-05	0.0124472	1.0,1.0,1.0	0.959,0.971,0.946	0.041	178185177	0,0,0	233277292	6,5,10	8.38443e-05	0.0129964	1.0,1.0,1.0	0.959,0.971,0.946	0.041	SE	FALSE	TRUE	FALSE
19110	ENSMUSG00000025572	Tmc6	chr11	117778932	117779048	117778741	117778800	117779162	117779291	265	149	-	8.26356e-05	0.0124472	1.0,1.0,1.0	0.897,0.764,0.785	0.185	21,17,28	0,0,0	31,23,13	2,4,2	8.38236e-05	0.0129964	1.0,1.0,1.0	0.897,0.764,0.786	0.184	SE	FALSE	TRUE	TRUE
34119	ENSMUSG00000029575	Mmab	chr5	114436709	114436807	114436478	114436543	114437817	114437875	247	149	-	8.28214e-05	0.0124472	0.954,0.874,1.0	0.897,0.743,0.679	0.17	34,23,40	1,2,0	29,24,28	2,5,8	8.25856e-05	0.0129964	0.954,0.874,1.0	0.898,0.744,0.679	0.169	SE	FALSE	TRUE	TRUE
11188	ENSMUSG00000033029	1700088E04Rik	chr15	79136306	79136489	79135636	79135765	79139237	79139300	332	149	-	8.37903e-05	0.0124704	0.642,1.0,0.802	0.31,0.31,0.402	0.474	4,3,9	1,0,1	3,1,3	3,1,2	1	1	0.333,NA,0.8	0.0,0.0,0.0	0.567	SE	FALSE	TRUE	TRUE
30367	ENSMUSG00000018752	Tnfsfm13	chr11	69684217	69684336	69683853	69683992	69684484	69684532	268	149	-	8.40002e-05	0.0124704	1.0,1.0,0.904	0.754,0.69,0.769	0.23	18,21,17	0,0,1	11,16,6	2,4,1	8.48428e-05	0.0130679	1.0,1.0,0.905	0.754,0.691,0.77	0.23	SE	FALSE	TRUE	TRUE
3603	ENSMUSG00000041115	Iqsec2	chrX	152180996	152181092	152178963	152179090	152193865	152194601	245	149	+	8.68752e-05	0.0127452	0.753,0.378,0.378	1.0,0.549,1.0	-0.347	5,4,3	1,4,3	2,2,2	0,1,0	8.71673e-05	0.0132581	0.753,0.379,0.379	1.0,0.55,1.0	-0.346	SE	FALSE	TRUE	TRUE
713	ENSMUSG00000030752	Kdm8	chr7	125452227	125452728	125444675	125444792	125455090	125455257	650	149	+	8.74008e-05	0.0127452	0.616,1.0,1.0	0.34,1.0,0.508	0.256	7,13,10	1,0,0	9,8,9	4,0,2	0.000937328	0.0639356	0.778,1.0,1.0	0.529,1.0,0.692	0.186	SE	FALSE	TRUE	TRUE
24521	ENSMUSG00000028760	Eif4g3	chr4	138084256	138084370	138082892	138082988	138096751	138096931	263	149	+	8.78882e-05	0.0127452	0.066,0.0,0.0	0.079,0.105,0.113	-0.077	1,0,0	8,16,6	7,11,9	46,53,40	8.69956e-05	0.0132581	0.066,0.0,0.0	0.08,0.106,0.113	-0.078	SE	FALSE	TRUE	FALSE
6180	ENSMUSG00000021958	Pinx1	chr14	63872301	63872394	63868518	63868597	63878111	63878188	242	149	+	8.79451e-05	0.0127452	1.0,1.0,0.948	0.828,0.834,1.0	0.095	53,55,59	0,0,2	47,57,43	6,7,0	8.7759e-05	0.0132652	1.0,1.0,0.948	0.829,0.834,1.0	0.095	SE	FALSE	TRUE	FALSE
11314	ENSMUSG00000037300	Ttc13	chr8	124697993	124698086	124690276	124690359	124699655	124699721	242	149	-	8.89514e-05	0.0127698	0.381,1.0,0.451	1.0,1.0,0.847	-0.338	4,11,4	4,0,3	8,8,9	0,0,1	8.97688e-05	0.0134025	0.382,1.0,0.452	1.0,1.0,0.848	-0.338	SE	FALSE	TRUE	TRUE
27678	ENSMUSG00000085148	Mir22hg	chr11	75463692	75463857	75461538	75461755	75465306	75466676	314	149	+	8.92511e-05	0.0127698	1.0,1.0,0.769	0.543,1.0,0.511	0.238	5,7,7	0,0,1	5,8,11	2,0,5	9.40296e-05	0.0137024	1.0,1.0,0.778	0.556,1.0,0.524	0.233	SE	FALSE	TRUE	TRUE
814	ENSMUSG00000040563	Plppr2	chr9	21940759	21940873	21939298	21939378	21941001	21941137	263	149	+	8.96881e-05	0.0127698	0.613,0.569,1.0	1.0,0.911,1.0	-0.243	14,7,18	5,3,0	15,18,26	0,1,0	8.93904e-05	0.0134025	0.614,0.57,1.0	1.0,0.911,1.0	-0.242	SE	FALSE	TRUE	TRUE
17621	ENSMUSG00000017721	Pigt	chr2	164501273	164501371	164501080	164501168	164501484	164501650	247	149	+	9.19352e-05	0.0129424	0.96,0.974,0.988	0.93,0.916,0.906	0.057	159183262	4,3,2	199163207	9,9,13	9.19534e-05	0.0135771	0.96,0.974,0.988	0.931,0.916,0.906	0.056	SE	FALSE	TRUE	FALSE
4990	ENSMUSG00000030689	Ino80e	chr7	126857225	126857342	126852929	126852991	126857675	126857722	266	149	-	9.20298e-05	0.0129424	0.952,0.976,0.923	0.984,0.982,0.979	-0.031	462430512	13,6,24	557499650	5,5,8	9.20538e-05	0.0135771	0.952,0.976,0.923	0.984,0.982,0.979	-0.031	SE	FALSE	TRUE	FALSE
2146	ENSMUSG00000024875	Yif1a	chr19	5091540	5091696	5091367	5091425	5092301	5092879	305	149	+	9.24951e-05	0.0129424	1.0,1.0,0.92	0.89,0.942,0.71	0.126	50,59,47	0,0,2	33,33,40	2,1,8	9.36694e-05	0.0137024	1.0,1.0,0.922	0.892,0.943,0.714	0.124	SE	FALSE	TRUE	TRUE
28023	ENSMUSG00000097039	Pvt1	chr15	62175466	62175548	62107147	62107465	62242173	62242297	231	149	+	9.44571e-05	0.0131414	0.0,0.751,1.0	1.0,1.0,1.0	-0.416	0,14,6	6,3,0	12,5,3	0,0,0	9.65034e-05	0.0138965	0.0,0.751,1.0	1.0,1.0,1.0	-0.416	SE	FALSE	TRUE	TRUE
16784	ENSMUSG00000017760	Ctsa	chr2	164833807	164833850	164832925	164833196	164834029	164834208	192	149	+	9.5652e-05	0.013232	0.938,0.973,0.986	0.891,0.925,0.89	0.064	137137183	7,3,2	147127156	14,8,15	9.56755e-05	0.0138593	0.939,0.973,0.986	0.891,0.925,0.89	0.064	SE	FALSE	TRUE	FALSE
16786	ENSMUSG00000017760	Ctsa	chr2	164833723	164833850	164832872	164833196	164834029	164834208	276	149	+	9.72413e-05	0.0133759	0.931,0.966,0.983	0.873,0.912,0.872	0.074	174157219	7,3,2	178154189	14,8,15	9.72572e-05	0.0139227	0.931,0.966,0.983	0.873,0.913,0.872	0.074	SE	FALSE	TRUE	FALSE
16909	ENSMUSG00000073700	Klhl21	chr4	152012299	152012705	152008802	152009963	152014306	152014379	555	149	+	9.9708e-05	0.0136382	0.949,1.0,0.916	0.841,0.883,0.636	0.168	70,75,81	1,0,2	79,56,65	4,2,10	6.20242e-05	0.0111935	0.972,1.0,0.953	0.908,0.933,0.765	0.106	SE	FALSE	TRUE	TRUE
11431	ENSMUSG00000021906	Oxnad1	chr14	32095364	32095471	32091620	32091759	32096486	32100042	256	149	+	0.000100692	0.0136958	0.917,0.777,0.567	1.0,1.0,1.0	-0.246	19,12,9	1,2,4	18,9,17	0,0,0	0.00010245	0.0145803	0.917,0.778,0.568	1.0,1.0,1.0	-0.246	SE	FALSE	TRUE	TRUE
24018	ENSMUSG00000038611	Phrf1	chr7	141232418	141232541	141231226	141231342	141237496	141237702	272	149	+	0.000111201	0.0150411	1.0,0.965,1.0	0.949,0.881,0.944	0.064	122102118	0,2,0	136,108,93	4,8,3	0.000112145	0.0157755	1.0,0.966,1.0	0.949,0.881,0.945	0.064	SE	FALSE	TRUE	FALSE
22084	ENSMUSG00000056962	Jmjd6	chr11	116839837	116839931	116838989	116839128	116840409	116840545	243	149	-	0.000112534	0.0151374	0.221,0.09,0.183	0.045,0.074,0.076	0.1	31,11,19	67,68,52	5,9,6	65,69,45	0.000113296	0.0158459	0.222,0.091,0.184	0.045,0.074,0.076	0.101	SE	FALSE	TRUE	TRUE
14546	ENSMUSG00000028926	Cdk14	chr5	5248982	5249228	5227163	5227258	5373457	5373489	395	149	-	0.00011605	0.0155245	1.0,1.0,0.967	0.944,0.898,0.926	0.066	191153153	0,0,2	134140166	3,6,5	0.000310944	0.029675	1.0,1.0,0.975	0.957,0.921,0.943	0.051	SE	FALSE	TRUE	FALSE
16785	ENSMUSG00000017760	Ctsa	chr2	164833772	164833850	164832908	164833196	164834029	164834062	227	149	+	0.000119232	0.0158631	0.936,0.97,0.985	0.889,0.921,0.884	0.066	156147205	7,3,2	170143175	14,8,15	0.000119254	0.0165839	0.936,0.97,0.985	0.889,0.922,0.885	0.065	SE	FALSE	TRUE	FALSE
22272	ENSMUSG00000020528	Prpsap2	chr11	61761479	61761574	61756581	61756677	61761953	61762040	244	149	-	0.000124438	0.0164657	0.55,0.0,0.234	0.379,0.786,1.0	-0.46	4,0,1	2,5,2	1,6,2	1,1,0	0.000123432	0.0170673	0.551,0.0,0.235	0.38,0.786,1.0	-0.46	SE	FALSE	TRUE	TRUE
3429	ENSMUSG00000026771	Spopl	chr2	23545152	23545274	23544745	23544897	23571842	23572078	271	149	-	0.000127403	0.0167046	0.595,0.712,0.524	0.868,1.0,1.0	-0.346	8,9,2	3,2,1	12,12,12	1,0,0	0.00012901	0.0176382	0.595,0.713,0.525	0.869,1.0,1.0	-0.345	SE	FALSE	TRUE	TRUE
6109	ENSMUSG00000034903	Cobll1	chr2	65132495	65132534	65126207	65126305	65133578	65133807	188	149	-	0.000127616	0.0167046	0.011,0.0,0.0	0.007,0.119,0.019	-0.045	1,0,0	74,51,63	1,18,3	112106122	0.000124742	0.017151	0.011,0.0,0.0	0.007,0.119,0.019	-0.045	SE	FALSE	TRUE	FALSE
29682	ENSMUSG00000026074	Map4k4	chr1	40001429	40001591	40000623	40000749	40003756	40003987	311	149	+	0.000130173	0.0169483	0.166,0.25,0.23	0.106,0.132,0.152	0.085	47,69,78	113,99,125	34,42,47	138132126	0.000139221	0.0180807	0.172,0.258,0.238	0.11,0.137,0.157	0.088	SE	FALSE	TRUE	FALSE
7389	ENSMUSG00000036565	Ttyh3	chr5	140625090	140625191	140623083	140623531	140626450	140626526	250	149	-	0.000133444	0.0171618	0.061,0.062,0.071	0.031,0.039,0.025	0.033	21,19,32	192171251	19,24,17	356354397	0.000133394	0.0180801	0.061,0.062,0.071	0.031,0.039,0.025	0.033	SE	FALSE	TRUE	FALSE
15485	ENSMUSG00000012609	Ttll5	chr12	85857379	85857462	85849250	85849381	85863563	85863633	232	149	+	0.000135359	0.0171618	0.478,0.638,1.0	1.0,0.853,1.0	-0.246	10,11,8	7,4,0	16,18,20	0,2,0	0.000134688	0.0180801	0.48,0.639,1.0	1.0,0.853,1.0	-0.245	SE	FALSE	TRUE	TRUE
32562	ENSMUSG00000040451	Sgms1	chr19	32259975	32260097	32247993	32248036	32289540	32289631	271	149	-	0.000135444	0.0171618	0.055,0.0,0.0	0.088,0.13,0.105	-0.089	2,0,0	19,18,19	3,6,6	17,22,28	0.000134488	0.0180801	0.055,0.0,0.0	0.089,0.131,0.106	-0.09	SE	FALSE	TRUE	FALSE
12113	ENSMUSG00000001036	Epn2	chr11	61553509	61553579	61548007	61548042	61579566	61579658	219	149	-	0.000135458	0.0171618	0.405,0.0,0.405	0.576,1.0,0.731	-0.499	1,0,2	1,1,2	2,5,4	1,0,1	0.000139676	0.0180807	0.406,0.0,0.406	0.578,1.0,0.732	-0.499	SE	FALSE	TRUE	TRUE
13046	ENSMUSG00000022201	Zfr	chr15	12149527	12149719	12146148	12146396	12150172	12150464	341	149	+	0.000135772	0.0171618	0.962,0.919,0.923	1.0,0.99,1.0	-0.062	173156138	3,6,5	127219132	0,1,0	0.000252246	0.0263577	0.966,0.929,0.932	1.0,0.991,1.0	-0.055	SE	FALSE	TRUE	FALSE
27750	ENSMUSG00000008129	4930432K21Rik	chr8	84162299	84162404	84161212	84161291	84166580	84167690	254	149	+	0.000136147	0.0171618	0.0,0.54,0.0	0.328,0.507,0.507	-0.267	0,2,0	5,1,6	5,7,7	6,4,4	0.000136589	0.0180801	0.0,0.541,0.0	0.329,0.508,0.508	-0.268	SE	FALSE	TRUE	TRUE
13301	ENSMUSG00000031918	Mtmr2	chr9	13783605	13783710	13782276	13782382	13785851	13785927	254	149	+	0.000136748	0.0171618	0.502,0.514,0.427	0.674,0.615,0.689	-0.178	67,81,52	39,45,41	74,68,102	21,25,27	0.000136533	0.0180801	0.503,0.515,0.428	0.675,0.616,0.69	-0.178	SE	FALSE	TRUE	TRUE
2491	ENSMUSG00000042035	Igsf3	chr3	101432914	101432974	101431203	101431593	101435330	101435732	209	149	+	0.000137954	0.0171632	0.322,0.0,0.222	1.0,1.0,0.0	-0.485	2,0,2	3,1,5	1,7,0	0,0,1	0.0001367	0.0180801	0.323,0.0,0.223	1.0,1.0,0.0	-0.485	SE	FALSE	TRUE	TRUE
22832	ENSMUSG00000037536	Fbxo34	chr14	47500793	47500870	47472560	47472717	47526204	47526314	226	149	+	0.000138169	0.0171632	0.442,0.397,0.248	0.0,0.0,0.142	0.315	6,3,1	5,3,2	0,0,2	2,3,8	0.00013763	0.0180807	0.443,0.398,0.249	0.0,0.0,0.142	0.316	SE	FALSE	TRUE	TRUE
13734	ENSMUSG00000038733	Wdr26	chr1	181180465	181180648	181177674	181177831	181181303	181181489	332	149	-	0.000141223	0.01743	0.143,0.218,0.243	0.371,0.336,0.282	-0.128	32,46,40	86,74,56	71,81,69	54,72,79	0.000184805	0.0221064	0.157,0.237,0.263	0.397,0.36,0.304	-0.135	SE	FALSE	TRUE	TRUE
19468	ENSMUSG00000033004	Mycbp2	chr14	103269357	103269465	103262701	103262821	103275788	103275890	257	149	-	0.000141748	0.01743	0.952,0.938,1.0	0.788,0.934,0.744	0.141	34,26,22	1,1,0	32,49,35	5,2,7	0.000142777	0.0183843	0.952,0.938,1.0	0.788,0.934,0.744	0.141	SE	FALSE	TRUE	TRUE
28199	ENSMUSG00000032436	Cmtm7	chr9	114761906	114762005	114758804	114758886	114763218	114763392	248	149	-	0.000147479	0.0180436	0.941,0.919,0.978	1.0,1.0,0.979	-0.047	158189151	6,10,2	152102157	0,0,2	0.000149794	0.0190858	0.941,0.919,0.979	1.0,1.0,0.979	-0.047	SE	FALSE	TRUE	FALSE
22638	ENSMUSG00000026113	Inpp4a	chr1	37383338	37383371	37379921	37380177	37387697	37387870	182	149	+	0.000151477	0.0183639	1.0,1.0,0.214	0.0,1.0,0.112	0.367	3,5,1	0,0,3	0,1,2	8,0,13	0.000151504	0.0192031	1.0,1.0,0.215	0.0,1.0,0.112	0.368	SE	FALSE	TRUE	TRUE
25984	ENSMUSG00000057551	Zfp317	chr9	19641963	19642103	19641065	19641254	19642597	19642724	289	149	+	0.000151606	0.0183639	0.739,0.643,0.721	0.756,1.0,1.0	-0.218	22,7,10	4,2,2	6,10,12	1,0,0	0.00015266	0.0192494	0.74,0.644,0.721	0.756,1.0,1.0	-0.217	SE	FALSE	TRUE	TRUE
23482	ENSMUSG00000052609	Plekhg3	chr12	76571603	76571642	76566167	76566266	76572049	76572069	188	149	+	0.000155568	0.0186766	1.0,0.934,0.946	0.912,0.847,0.405	0.239	22,18,22	0,1,1	13,14,6	1,2,7	0.000156593	0.0194431	1.0,0.935,0.946	0.912,0.848,0.406	0.238	SE	FALSE	TRUE	TRUE
5150	ENSMUSG00000037151	Lrrc20	chr10	61482335	61482482	61475832	61475889	61527059	61527209	296	149	+	0.000155722	0.0186766	0.883,1.0,0.924	0.724,0.735,0.623	0.242	30,13,24	2,0,1	26,22,23	5,4,7	0.000155705	0.0194431	0.883,1.0,0.924	0.724,0.735,0.624	0.241	SE	FALSE	TRUE	TRUE
10651	ENSMUSG00000039477	Tnrc18	chr5	142764768	142764897	142762989	142763161	142765050	142765187	278	149	-	0.0001567	0.0187018	0.775,0.747,0.778	0.671,0.633,0.588	0.136	148160190	23,29,29	198148128	52,46,48	0.000156424	0.0194431	0.776,0.748,0.779	0.672,0.634,0.589	0.136	SE	FALSE	TRUE	TRUE
33098	ENSMUSG00000029003	Mad2l2	chr4	148144653	148144727	148144263	148144358	148145103	148145196	223	149	+	0.000160461	0.0190573	0.963,0.955,0.907	1.0,0.974,1.0	-0.05	116127117	3,4,8	144114172	0,2,0	0.000163452	0.0201917	0.963,0.955,0.908	1.0,0.975,1.0	-0.05	SE	FALSE	TRUE	FALSE
22279	ENSMUSG00000039678	Tbc1d13	chr2	30136672	30136713	30134796	30134870	30137281	30137513	190	149	+	0.000162255	0.0191768	1.0,1.0,0.44	0.541,0.282,0.44	0.392	3,1,1	0,0,1	3,1,1	2,2,1	0.000167355	0.0205695	1.0,1.0,0.441	0.542,0.283,0.441	0.392	SE	FALSE	TRUE	TRUE
19954	ENSMUSG00000000134	Tfe3	chrX	7770994	7771070	7769429	7769547	7772448	7772596	225	149	+	0.000170458	0.0200489	0.952,0.743,0.844	0.909,1.0,1.0	-0.123	30,35,41	1,8,5	45,53,30	3,0,0	0.000172256	0.0210654	0.952,0.744,0.845	0.909,1.0,1.0	-0.123	SE	FALSE	TRUE	TRUE
31626	ENSMUSG00000002835	Chaf1a	chr17	56046822	56047634	56044061	56044112	56056420	56056477	961	149	+	0.000176492	0.020659	1.0,1.0,0.942	0.793,0.933,1.0	0.072	216244210	0,0,2	297181239	12,2,0	0.004146	0.163794	1.0,1.0,0.981	0.925,0.978,1.0	0.026	SE	FALSE	TRUE	FALSE
27754	ENSMUSG00000045098	Kmt5b	chr19	3782219	3782279	3768021	3768340	3786388	3786627	209	149	+	0.000181408	0.0211324	0.118,0.263,0.092	0.0,0.067,0.027	0.126	3,8,2	16,16,14	0,2,1	21,20,26	0.000182052	0.0221064	0.118,0.264,0.093	0.0,0.067,0.027	0.127	SE	FALSE	TRUE	TRUE
30542	ENSMUSG00000064138	Fam172a	chr13	77834509	77834701	77825322	77825388	77902653	77902875	341	149	+	0.000182273	0.0211324	0.764,0.855,0.74	0.927,0.937,1.0	-0.168	37,27,26	5,2,4	29,34,15	1,1,0	0.000215067	0.0242071	0.787,0.871,0.765	0.935,0.944,1.0	-0.152	SE	FALSE	TRUE	TRUE
9429	ENSMUSG00000055632	Hmcn2	chr2	31457059	31457188	31455491	31455626	31457732	31458053	278	149	+	0.000185203	0.0213102	1.0,1.0,0.728	1.0,0.211,0.211	0.435	5,10,5	0,0,1	7,1,2	0,2,4	0.000187127	0.0221064	1.0,1.0,0.729	1.0,0.212,0.212	0.435	SE	FALSE	TRUE	TRUE
5464	ENSMUSG00000030733	Sh2b1	chr7	126467949	126468049	126466995	126467773	126468472	126468641	249	149	-	0.000186639	0.0213102	0.795,0.684,0.705	0.902,0.921,0.923	-0.187	39,29,44	6,8,11	46,39,60	3,2,3	0.000186562	0.0221064	0.796,0.685,0.706	0.902,0.921,0.923	-0.186	SE	FALSE	TRUE	TRUE
28686	ENSMUSG00000028487	Bnc2	chr4	84506527	84506611	84414245	84414348	84546204	84546405	233	149	-	0.000187188	0.0213102	0.242,0.167,0.149	0.084,0.0,0.0	0.158	2,5,3	4,16,11	1,0,0	7,14,3	0.000185154	0.0221064	0.243,0.167,0.149	0.084,0.0,0.0	0.158	SE	FALSE	TRUE	TRUE
26303	ENSMUSG00000035469	Rcbtb1	chr14	59205624	59205722	59201233	59201584	59209924	59209971	247	149	+	0.000187665	0.0213102	0.0,0.0,0.0	0.108,0.147,0.188	-0.148	0,0,0	9,10,7	1,2,5	5,7,13	0.000185917	0.0221064	0.0,0.0,0.0	0.108,0.148,0.189	-0.148	SE	FALSE	TRUE	TRUE
14052	ENSMUSG00000027624	Epb41l1	chr2	156524880	156525288	156514027	156514210	156526888	156526993	557	149	+	0.00018834	0.0213102	0.679,0.774,0.655	0.853,0.843,0.787	-0.125	269295326	34,23,46	434381373	20,19,27	6.64843e-05	0.01164	0.798,0.865,0.78	0.916,0.909,0.874	-0.085	SE	FALSE	TRUE	TRUE
25908	ENSMUSG00000026153	Fam135a	chr1	24098630	24098719	24086519	24086611	24100060	24100182	238	149	-	0.000189413	0.0213102	0.556,1.0,1.0	0.0,0.455,0.0	0.7	4,1,1	2,0,0	0,4,0	2,3,1	0.000186705	0.0221064	0.557,1.0,1.0	0.0,0.456,0.0	0.7	SE	FALSE	TRUE	TRUE
200	ENSMUSG00000039908	Slc26a11	chr11	119373110	119373171	119370748	119370799	119374484	119374540	210	149	+	0.000189934	0.0213102	1.0,1.0,0.639	0.516,0.68,0.262	0.394	13,6,5	0,0,2	6,6,1	4,2,2	0.000190711	0.022421	1.0,1.0,0.641	0.517,0.681,0.263	0.393	SE	FALSE	TRUE	TRUE
16471	ENSMUSG00000024780	Cdc37l1	chr19	29007572	29007695	29006971	29007087	29011888	29012053	272	149	+	0.000193585	0.0216132	1.0,1.0,1.0	0.751,0.969,0.914	0.122	37,53,33	0,0,0	33,58,39	6,1,2	0.000197352	0.0229797	1.0,1.0,1.0	0.751,0.97,0.915	0.121	SE	FALSE	TRUE	TRUE
8414	ENSMUSG00000027615	Hps3	chr3	20030558	20030805	20030313	20030409	20035048	20035302	396	149	-	0.00019441	0.0216132	1.0,0.781,1.0	0.568,0.568,0.468	0.392	8,19,7	0,2,0	7,7,7	2,2,3	0.00030997	0.029675	1.0,0.826,1.0	0.636,0.636,0.538	0.339	SE	FALSE	TRUE	TRUE
14374	ENSMUSG00000035325	Sec31a	chr5	100373379	100373715	100368293	100368352	100375207	100375331	485	149	-	0.000195962	0.0216624	0.156,0.186,0.157	0.206,0.224,0.316	-0.082	144167146	239224240	226198295	267211196	0.000660983	0.0500668	0.232,0.272,0.232	0.296,0.319,0.429	-0.103	SE	TRUE	TRUE	TRUE
30166	ENSMUSG00000030768	Disp1	chr1	183173495	183173623	183135354	183135876	183221322	183221490	277	149	-	0.000196632	0.0216624	1.0,1.0,1.0	0.79,0.747,0.883	0.193	19,19,26	0,0,0	28,11,14	4,2,1	0.000199461	0.0231147	1.0,1.0,1.0	0.791,0.748,0.883	0.193	SE	FALSE	TRUE	TRUE
32181	ENSMUSG00000042632	Pla2g6	chr15	79327634	79327714	79317760	79318010	79328088	79328203	229	149	-	0.000198074	0.021723	0.809,1.0,0.942	0.603,0.82,0.579	0.25	13,7,25	2,0,1	14,14,19	6,2,9	0.000197202	0.0229797	0.809,1.0,0.942	0.604,0.821,0.58	0.249	SE	FALSE	TRUE	TRUE
361	ENSMUSG00000025875	Tspan17	chr13	54795965	54796082	54795410	54795458	54796156	54796187	266	149	+	0.000204805	0.0223605	0.758,0.905,0.916	1.0,0.951,1.0	-0.124	28,34,39	5,2,2	50,35,39	0,1,0	0.000207868	0.0237497	0.759,0.905,0.916	1.0,0.952,1.0	-0.124	SE	FALSE	TRUE	TRUE
20948	ENSMUSG00000021546	Hnrnpk	chr13	58401109	58401172	58400332	58400417	58402063	58402103	212	149	-	0.000206367	0.022405	0.36,0.297,0.0	0.0,0.0,0.26	0.132	4,3,0	5,5,2	0,0,1	3,2,2	0.000203955	0.0235235	0.361,0.298,0.0	0.0,0.0,0.261	0.133	SE	FALSE	TRUE	TRUE
10679	ENSMUSG00000053801	Grwd1	chr7	45830291	45830409	45829981	45830144	45830594	45830789	267	149	-	0.000207053	0.022405	0.982,0.99,0.983	0.956,0.953,0.914	0.044	196177202	2,1,2	154181229	4,5,12	0.000207227	0.0237497	0.982,0.99,0.983	0.956,0.953,0.914	0.044	SE	FALSE	TRUE	FALSE
781	ENSMUSG00000033610	Pank1	chr19	34821712	34821889	34821099	34821223	34827119	34827373	326	149	-	0.000208905	0.0225054	1.0,1.0,1.0	0.748,0.856,0.785	0.204	14,17,19	0,0,0	13,26,24	2,2,3	0.000286746	0.0284826	1.0,1.0,1.0	0.765,0.867,0.8	0.189	SE	FALSE	TRUE	TRUE
13745	ENSMUSG00000032370	Lactb	chr9	66967678	66967844	66955392	66956200	66970581	66970936	315	149	-	0.000211746	0.0227109	0.876,0.692,0.871	1.0,0.912,1.0	-0.158	30,19,43	2,4,3	23,22,18	0,1,0	0.000231563	0.0253843	0.882,0.704,0.878	1.0,0.917,1.0	-0.151	SE	FALSE	TRUE	TRUE
25379	ENSMUSG00000039156	Stim2	chr5	54110115	54110139	54109702	54109870	54110536	54110637	173	149	+	0.000213313	0.0227713	0.0,0.033,0.0	0.041,0.164,0.058	-0.077	0,2,0	33,51,41	2,8,3	40,35,42	0.000210579	0.0238356	0.0,0.033,0.0	0.042,0.165,0.058	-0.077	SE	FALSE	TRUE	FALSE
28118	ENSMUSG00000062991	Nrg1	chr8	31838260	31838328	31837669	31837728	31849309	31849439	217	149	-	0.00021418	0.0227713	0.459,0.325,0.415	0.247,0.235,0.138	0.193	37,28,32	30,40,31	11,13,10	23,29,43	0.00021585	0.0242071	0.46,0.326,0.416	0.248,0.236,0.138	0.193	SE	FALSE	TRUE	TRUE
25830	ENSMUSG00000034951	Cog7	chr7	121941169	121941235	121936953	121937140	121943777	121943894	215	149	-	0.000219017	0.0231844	0.818,0.649,0.947	1.0,0.9,1.0	-0.162	13,16,26	2,6,1	18,13,10	0,1,0	0.000220905	0.0244475	0.819,0.65,0.948	1.0,0.901,1.0	-0.161	SE	FALSE	TRUE	TRUE
10399	ENSMUSG00000037523	Mavs	chr2	131240314	131240492	131238735	131238910	131241879	131242049	327	149	+	0.000220806	0.0231964	0.926,0.983,0.96	0.843,0.841,0.925	0.087	110126106	4,1,2	177139108	15,12,4	0.000209373	0.0238098	0.932,0.984,0.964	0.855,0.853,0.931	0.08	SE	FALSE	TRUE	FALSE
13730	ENSMUSG00000042215	Bag2	chr1	33748216	33748326	33745483	33747016	33757578	33757795	259	149	-	0.000221036	0.0231964	0.98,0.962,0.954	0.878,0.95,0.876	0.064	257262180	3,6,5	150131159	12,4,13	0.000221008	0.0244475	0.98,0.962,0.954	0.878,0.95,0.876	0.064	SE	FALSE	TRUE	FALSE
22636	ENSMUSG00000026113	Inpp4a	chr1	37374271	37374289	37372310	37372419	37377577	37377761	167	149	+	0.000228897	0.0238341	0.209,0.143,0.0	0.0,0.082,0.0	0.09	8,3,0	27,16,15	0,1,0	21,10,8	0.00022694	0.0249901	0.21,0.144,0.0	0.0,0.082,0.0	0.091	SE	FALSE	TRUE	FALSE
25544	ENSMUSG00000032295	Man2c1	chr9	57140198	57140303	57139499	57139964	57140381	57140538	254	149	+	0.000229071	0.0238341	0.833,0.656,0.918	1.0,1.0,1.0	-0.198	17,13,19	2,4,1	18,7,24	0,0,0	0.000232985	0.0254257	0.833,0.657,0.918	1.0,1.0,1.0	-0.197	SE	FALSE	TRUE	TRUE
32476	ENSMUSG00000041426	Hibch	chr1	52860027	52860165	52853667	52853710	52862267	52862352	287	149	+	0.00023401	0.0242444	0.735,1.0,0.862	1.0,1.0,1.0	-0.134	32,32,24	6,0,2	26,45,15	0,0,0	0.000237405	0.0256378	0.735,1.0,0.862	1.0,1.0,1.0	-0.134	SE	FALSE	TRUE	TRUE
21028	ENSMUSG00000039361	Picalm	chr7	90194272	90194296	90191653	90191753	90195654	90195714	173	149	+	0.000237518	0.0245036	0.447,0.361,0.405	0.291,0.271,0.25	0.134	74,63,56	79,96,71	39,54,38	82,125,98	0.00023804	0.0256378	0.448,0.362,0.406	0.292,0.272,0.251	0.134	SE	FALSE	TRUE	TRUE
19959	ENSMUSG00000000134	Tfe3	chrX	7770773	7770830	7769429	7769547	7772448	7772596	206	149	+	0.000240694	0.0246702	0.978,0.842,0.91	0.948,1.0,1.0	-0.073	62,59,70	1,8,5	76,85,66	3,0,0	0.000241345	0.0257792	0.978,0.843,0.911	0.948,1.0,1.0	-0.072	SE	FALSE	TRUE	FALSE
30973	ENSMUSG00000005982	Naa60	chr16	3895513	3895800	3894368	3894484	3897250	3897379	436	149	+	0.00024116	0.0246702	0.069,0.072,0.065	0.026,0.048,0.01	0.041	10,14,15	46,62,74	5,7,3	64,47,101	0.000238089	0.0256378	0.098,0.101,0.092	0.038,0.069,0.015	0.056	SE	FALSE	TRUE	FALSE
21736	ENSMUSG00000029761	Cald1	chr6	34747885	34747969	34746006	34746015	34753442	34753588	233	149	+	0.000242633	0.0247171	0.094,0.096,0.069	0.058,0.059,0.056	0.029	131,127,77	805766665	73,100,86	760,1027,919	0.00024258	0.0257792	0.095,0.096,0.069	0.058,0.059,0.057	0.029	SE	FALSE	TRUE	FALSE
8557	ENSMUSG00000019810	Fuca2	chr10	13505738	13506078	13503070	13503258	13507234	13507425	489	149	+	0.000246866	0.0250274	0.77,1.0,1.0	1.0,0.348,0.432	0.33	22,20,32	2,0,0	13,7,10	0,4,4	0.000218847	0.0244306	0.846,1.0,1.0	1.0,0.467,0.556	0.274	SE	FALSE	TRUE	TRUE
4308	ENSMUSG00000015290	Ubl4a	chrX	74372613	74372682	74370850	74371011	74373190	74373218	218	149	-	0.000247735	0.0250274	0.428,0.455,0.431	0.723,0.642,0.601	-0.217	23,22,31	21,18,28	61,55,53	16,21,24	0.000247284	0.0261648	0.429,0.456,0.432	0.724,0.643,0.603	-0.218	SE	FALSE	TRUE	TRUE
17914	ENSMUSG00000084845	Tmem240	chr4	155739563	155739772	155735397	155735504	155739845	155740142	358	149	+	0.000249818	0.0251336	0.0,1.0,1.0	0.0,0.094,0.0	0.635	0,4,2	2,0,0	0,1,0	2,4,4	0.00010769	0.0152368	0.0,1.0,1.0	0.0,0.111,0.0	0.63	SE	FALSE	TRUE	TRUE
29590	ENSMUSG00000109224	RP24-63G4.14	chr7	30735815	30735962	30734738	30734768	30754808	30754880	296	149	+	0.000251039	0.0251525	0.858,1.0,1.0	0.502,1.0,0.456	0.3	12,9,4	1,0,0	6,5,5	3,0,3	0.000253138	0.0263577	0.858,1.0,1.0	0.503,1.0,0.457	0.299	SE	FALSE	TRUE	TRUE
1847	ENSMUSG00000026034	Clk1	chr1	58420120	58420211	58419666	58419733	58421082	58421308	240	149	-	0.000253135	0.0252585	0.906,1.0,1.0	0.702,0.756,1.0	0.149	31,31,15	2,0,0	19,20,7	5,4,0	0.00025344	0.0263577	0.906,1.0,1.0	0.703,0.757,1.0	0.149	SE	FALSE	TRUE	TRUE
11801	ENSMUSG00000002635	Pdcd2l	chr7	34186293	34186442	34184498	34184811	34189348	34189456	298	149	-	0.000255083	0.025349	0.846,0.652,0.467	1.0,0.789,1.0	-0.275	22,30,14	2,8,8	23,30,38	0,4,0	0.000252014	0.0263577	0.847,0.653,0.468	1.0,0.79,1.0	-0.274	SE	FALSE	TRUE	TRUE
8292	ENSMUSG00000037876	Jmjd1c	chr10	67216982	67217107	67215269	67215375	67218116	67218181	274	149	+	0.000257946	0.0254412	0.0,0.352,1.0	1.0,0.867,1.0	-0.505	0,1,1	2,1,0	1,12,2	0,1,0	0.000262764	0.0269812	0.0,0.353,1.0	1.0,0.868,1.0	-0.505	SE	FALSE	TRUE	TRUE
15722	ENSMUSG00000061887	Ssbp3	chr4	107027216	107027297	107009678	107009768	107028192	107028252	230	149	+	0.000258239	0.0254412	0.052,0.078,0.049	0.112,0.109,0.122	-0.055	13,15,12	154115151	32,31,35	164164163	0.000258247	0.0267434	0.052,0.078,0.049	0.113,0.11,0.123	-0.056	SE	FALSE	TRUE	FALSE
2533	ENSMUSG00000020400	Tnip1	chr11	54940710	54940882	54939597	54939735	54956020	54956178	321	149	-	0.000259145	0.0254412	0.803,0.662,0.828	0.523,0.561,0.283	0.309	44,38,52	5,9,5	26,22,17	11,8,20	0.000260191	0.0268305	0.815,0.679,0.839	0.542,0.579,0.298	0.305	SE	FALSE	TRUE	TRUE
15167	ENSMUSG00000048915	Efna5	chr17	62613315	62613396	62604183	62607463	62613836	62613902	230	149	-	0.000263896	0.0257338	0.393,1.0,1.0	0.611,0.625,0.755	0.134	1,4,4	1,0,0	17,18,19	7,7,4	0.000264247	0.0269812	0.394,1.0,1.0	0.612,0.626,0.756	0.133	SE	FALSE	TRUE	TRUE
10764	ENSMUSG00000006498	Ptbp1	chr10	79856338	79856534	79854664	79854721	79858751	79858824	345	149	+	0.00026424	0.0257338	0.751,0.597,0.715	1.0,1.0,0.801	-0.246	28,24,29	4,7,5	23,19,28	0,0,3	0.000242014	0.0257792	0.778,0.632,0.744	1.0,1.0,0.824	-0.223	SE	FALSE	TRUE	TRUE
22217	ENSMUSG00000054611	Kdm2a	chr19	4332440	4332485	4331185	4331269	4333642	4333919	194	149	-	0.000272722	0.0263205	0.0,0.017,0.0	0.012,0.108,0.101	-0.068	0,1,0	31,45,28	1,8,5	64,51,34	0.000267776	0.0270398	0.0,0.017,0.0	0.012,0.108,0.102	-0.068	SE	FALSE	TRUE	FALSE
1334	ENSMUSG00000026571	Dcaf6	chr1	165367445	165367505	165357428	165357546	165388657	165388761	209	149	-	0.000273469	0.0263205	0.078,0.057,0.072	0.0,0.0,0.0	0.069	5,4,5	42,47,46	0,0,0	15,19,30	0.000267697	0.0270398	0.079,0.057,0.072	0.0,0.0,0.0	0.069	SE	FALSE	TRUE	FALSE
20504	ENSMUSG00000021067	Sav1	chr12	69975967	69976238	69969069	69969213	69984208	69984652	420	149	-	0.000273839	0.0263205	0.99,0.99,0.986	0.95,0.984,0.94	0.031	555581589	2,2,3	539513482	10,3,11	0.00094648	0.0639356	0.993,0.993,0.99	0.964,0.988,0.956	0.023	SE	FALSE	TRUE	FALSE
34120	ENSMUSG00000029575	Mmab	chr5	114437049	114437122	114436478	114436543	114437817	114437875	222	149	-	0.000274588	0.0263205	0.904,0.876,1.0	0.864,0.755,0.456	0.235	14,21,26	1,2,0	19,23,10	2,5,8	0.000273131	0.0274666	0.904,0.876,1.0	0.865,0.756,0.457	0.234	SE	FALSE	TRUE	TRUE
17938	ENSMUSG00000022779	Top3b	chr16	16875071	16875155	16870756	16870829	16877831	16878016	233	149	+	0.000283176	0.026967	0.615,0.299,0.39	0.138,0.242,0.0	0.308	5,2,5	2,3,5	1,1,0	4,2,2	0.000282663	0.0283082	0.616,0.3,0.391	0.138,0.243,0.0	0.309	SE	FALSE	TRUE	TRUE
7082	ENSMUSG00000043987	Cep164	chr9	45785777	45785921	45781951	45782248	45787425	45787511	293	149	-	0.000284522	0.026967	0.753,1.0,0.891	0.651,0.64,0.696	0.219	6,14,16	1,0,1	11,14,9	3,4,2	0.000285337	0.0284589	0.754,1.0,0.891	0.652,0.641,0.697	0.218	SE	FALSE	TRUE	TRUE
14956	ENSMUSG00000036908	Unc93b1	chr19	3941519	3941681	3936268	3936422	3941884	3942017	311	149	+	0.000284656	0.026967	0.757,0.626,0.626	0.841,1.0,1.0	-0.277	13,7,7	2,2,2	11,9,13	1,0,0	0.000324022	0.0304455	0.765,0.636,0.636	0.846,1.0,1.0	-0.27	SE	FALSE	TRUE	TRUE
26999	ENSMUSG00000037652	Phc3	chr3	30948701	30948800	30942408	30942652	30950875	30951031	248	149	-	0.000286802	0.027065	1.0,0.869,1.0	0.808,0.695,0.768	0.199	16,22,17	0,2,0	14,19,11	2,5,2	0.00028829	0.0285196	1.0,0.869,1.0	0.809,0.696,0.768	0.199	SE	FALSE	TRUE	TRUE
31824	ENSMUSG00000006728	Cdk4	chr10	127064219	127064453	127063613	127063759	127064584	127064720	383	149	+	0.000293675	0.0275418	0.971,0.98,0.982	0.965,0.96,0.956	0.017	3258,3269,3453	38,26,25	2829,2548,2542	40,41,45	0.000300093	0.0294397	0.977,0.984,0.986	0.972,0.969,0.966	0.013	SE	FALSE	TRUE	FALSE
817	ENSMUSG00000040563	Plppr2	chr9	21940684	21940873	21939298	21939378	21941001	21941137	338	149	+	0.000294117	0.0275418	0.704,0.764,1.0	1.0,0.941,1.0	-0.158	27,22,43	5,3,0	31,36,43	0,1,0	0.000444069	0.0381868	0.73,0.786,1.0	1.0,0.947,1.0	-0.144	SE	FALSE	TRUE	TRUE
29425	ENSMUSG00000017664	Slc35c2	chr2	165280616	165280700	165278240	165278416	165282080	165282144	233	149	-	0.000296848	0.027691	0.903,0.832,0.893	1.0,1.0,1.0	-0.124	29,31,26	2,4,2	38,23,26	0,0,0	0.00030122	0.0294397	0.903,0.833,0.893	1.0,1.0,1.0	-0.124	SE	FALSE	TRUE	TRUE
5357	ENSMUSG00000061979	Wbscr16	chr5	134155739	134155913	134154123	134154209	134163623	134163805	323	149	-	0.000301282	0.0279974	1.0,1.0,1.0	0.843,1.0,0.741	0.139	28,28,40	0,0,0	35,45,31	3,0,5	0.000435712	0.0378696	1.0,1.0,1.0	0.854,1.0,0.756	0.13	SE	FALSE	TRUE	TRUE
18679	ENSMUSG00000002602	Axl	chr7	25773098	25773125	25770632	25770765	25774514	25774725	176	149	-	0.000303621	0.0281075	0.604,0.578,0.629	0.761,0.735,0.767	-0.151	54,55,78	30,34,39	94,82,101	25,25,26	0.000303754	0.0295687	0.605,0.579,0.63	0.762,0.736,0.768	-0.151	SE	FALSE	TRUE	TRUE
31827	ENSMUSG00000006728	Cdk4	chr10	127064201	127064453	127063603	127063759	127064584	127064720	401	149	+	0.000304986	0.0281269	0.947,0.963,0.966	0.936,0.93,0.923	0.029	1845,1844,1938	38,26,25	1562,1458,1450	40,41,45	0.000309046	0.029675	0.96,0.973,0.975	0.951,0.947,0.942	0.023	SE	FALSE	TRUE	FALSE
32224	ENSMUSG00000024773	Atg2a	chr19	6255100	6255271	6254589	6254666	6255408	6255538	320	149	+	0.000306609	0.0281698	0.771,0.801,0.643	0.924,0.867,1.0	-0.192	29,26,31	4,3,8	26,28,26	1,2,0	0.000307037	0.029675	0.784,0.813,0.66	0.929,0.875,1.0	-0.182	SE	FALSE	TRUE	TRUE
4024	ENSMUSG00000052566	Hook2	chr8	84998489	84998524	84998203	84998291	85001154	85001237	184	149	+	0.000308633	0.0282492	1.0,0.919,1.0	0.778,0.942,0.669	0.177	6,14,8	0,1,0	13,20,10	3,1,4	0.000314094	0.0298586	1.0,0.919,1.0	0.779,0.942,0.671	0.176	SE	FALSE	TRUE	TRUE
4998	ENSMUSG00000030689	Ino80e	chr7	126857225	126857291	126852681	126852991	126857675	126857787	215	149	-	0.00031019	0.0282854	0.905,0.94,0.842	0.966,0.959,0.945	-0.061	178135184	13,6,24	206169198	5,5,8	0.000308968	0.029675	0.905,0.94,0.842	0.966,0.959,0.945	-0.061	SE	FALSE	TRUE	FALSE
31712	ENSMUSG00000020064	Herc4	chr10	63315659	63315843	63314486	63314569	63316699	63316802	333	149	+	0.000316655	0.0286428	0.691,0.904,0.599	1.0,0.897,1.0	-0.234	20,21,10	4,1,3	17,39,25	0,2,0	0.000351384	0.0325143	0.714,0.913,0.625	1.0,0.907,1.0	-0.218	SE	FALSE	TRUE	TRUE
16180	ENSMUSG00000028173	Wls	chr3	159848564	159848645	159839738	159840047	159872908	159873181	230	149	+	0.000317378	0.0286428	0.052,0.092,0.057	0.103,0.134,0.128	-0.055	19,28,16	223180170	29,40,35	164167154	0.000317321	0.030048	0.053,0.092,0.058	0.103,0.135,0.129	-0.055	SE	FALSE	TRUE	FALSE
8003	ENSMUSG00000020680	Taf15	chr11	83488924	83489045	83487222	83487413	83497893	83497926	270	149	+	0.000317639	0.0286428	0.878,0.98,0.946	1.0,1.0,1.0	-0.065	91,89,96	7,1,3	115135131	0,0,0	0.000325637	0.0304796	0.878,0.98,0.947	1.0,1.0,1.0	-0.065	SE	FALSE	TRUE	FALSE
8807	ENSMUSG00000026975	Dph7	chr2	24963022	24963156	24962399	24962625	24965559	24965654	283	149	+	0.000318888	0.0286493	0.0,0.0,1.0	1.0,0.513,0.725	-0.413	0,0,1	1,1,0	5,2,5	0,1,1	0.000322438	0.0304142	0.0,0.0,1.0	1.0,0.514,0.725	-0.413	SE	FALSE	TRUE	TRUE
12117	ENSMUSG00000001036	Epn2	chr11	61544157	61544328	61535270	61535383	61546149	61546911	320	149	-	0.000323348	0.0289432	0.021,0.0,0.01	0.054,0.064,0.053	-0.047	2,0,1	44,40,44	7,6,5	57,41,42	0.000264978	0.0269812	0.022,0.0,0.011	0.058,0.068,0.056	-0.05	SE	FALSE	TRUE	FALSE
20213	ENSMUSG00000028345	Tex10	chr4	48436436	48436517	48434901	48435083	48451925	48452059	230	149	-	0.000336539	0.0300136	1.0,1.0,1.0	0.904,0.755,0.919	0.141	41,25,34	0,0,0	29,19,35	2,4,2	0.000343339	0.0320134	1.0,1.0,1.0	0.904,0.756,0.919	0.14	SE	FALSE	TRUE	TRUE
9471	ENSMUSG00000028073	Pear1	chr3	87763259	87763358	87762211	87762281	87768877	87768966	248	149	-	0.000346275	0.0307692	0.351,0.513,0.36	0.147,0.161,0.128	0.263	9,7,15	10,4,16	6,8,9	21,25,37	0.000345755	0.0321156	0.352,0.514,0.361	0.147,0.162,0.128	0.263	SE	FALSE	TRUE	TRUE
4911	ENSMUSG00000028901	Gmeb1	chr4	132252430	132252493	132251674	132251832	132261490	132261521	212	149	-	0.00035121	0.0310942	0.678,1.0,1.0	1.0,0.513,0.219	0.315	3,2,1	1,0,0	11,3,2	0,2,5	0.000354282	0.0326566	0.679,1.0,1.0	1.0,0.514,0.22	0.315	SE	FALSE	TRUE	TRUE
1672	ENSMUSG00000005936	Kctd20	chr17	28957878	28958057	28952598	28952757	28961413	28961687	328	149	+	0.00035262	0.031106	1.0,0.916,1.0	0.803,0.839,0.803	0.157	38,24,47	0,1,0	27,23,18	3,2,2	0.000459447	0.0387922	1.0,0.923,1.0	0.818,0.852,0.818	0.145	SE	FALSE	TRUE	TRUE
30362	ENSMUSG00000020287	Mpg	chr11	32229246	32229616	32227751	32227949	32229848	32231244	519	149	+	0.000360851	0.0316512	0.006,0.038,0.012	0.046,0.044,0.075	-0.036	1,3,2	45,22,49	8,5,11	48,31,39	0.000355605	0.0326566	0.011,0.064,0.02	0.077,0.075,0.124	-0.06	SE	FALSE	TRUE	FALSE
23986	ENSMUSG00000021585	Cast	chr13	74780502	74780574	74754310	74754370	74798655	74798718	221	149	-	0.000361401	0.0316512	0.989,0.989,0.957	0.926,0.961,0.87	0.059	131137131	1,1,4	130185119	7,5,12	0.000361662	0.033088	0.989,0.989,0.957	0.926,0.962,0.87	0.059	SE	FALSE	TRUE	FALSE
14909	ENSMUSG00000032178	Ilf3	chr9	21389305	21389483	21388523	21388753	21392294	21392442	327	149	+	0.000364687	0.0318245	0.983,0.984,0.987	0.95,0.93,0.957	0.039	257274333	2,2,2	294290294	7,10,6	0.000373899	0.0338274	0.985,0.986,0.988	0.955,0.935,0.961	0.036	SE	FALSE	TRUE	FALSE
16208	ENSMUSG00000026991	Pkp4	chr2	59350493	59350622	59347923	59348041	59352261	59352335	278	149	+	0.000367201	0.0319295	0.342,0.297,0.349	0.213,0.208,0.224	0.114	63,59,63	65,75,63	48,53,55	95108102	0.000367093	0.0334591	0.343,0.297,0.35	0.214,0.209,0.225	0.114	SE	FALSE	TRUE	TRUE
5197	ENSMUSG00000030811	Fbxl19	chr7	127750147	127750366	127749980	127750067	127750864	127751026	368	149	+	0.000371406	0.0321095	1.0,1.0,1.0	0.903,0.905,0.978	0.071	84,93,89	0,0,0	115117109	5,5,1	0.000842666	0.0590767	1.0,1.0,1.0	0.92,0.921,0.982	0.059	SE	FALSE	TRUE	FALSE
33827	ENSMUSG00000022677	Fopnl	chr16	14313815	14314013	14304453	14304587	14317293	14317347	347	149	-	0.000371909	0.0321095	0.82,0.855,0.75	0.942,0.915,1.0	-0.144	53,55,21	5,4,3	38,25,27	1,1,0	0.000473799	0.0396233	0.841,0.873,0.778	0.95,0.926,1.0	-0.128	SE	FALSE	TRUE	TRUE
19510	ENSMUSG00000027422	Rrbp1	chr2	143988147	143990266	143974460	143974609	144010998	144011263	2268	149	-	0.000374077	0.0321825	0.709,0.84,0.808	0.914,0.941,0.956	-0.151	297319385	8,4,6	651733666	4,3,2	0.000844785	0.0590767	0.843,0.93,0.92	0.966,0.972,0.98	-0.075	SE	TRUE	TRUE	TRUE
1020	ENSMUSG00000029119	Man2b2	chr5	36818461	36818652	36817555	36817697	36820881	36821080	340	149	-	0.000383765	0.0327841	1.0,1.0,0.986	0.871,0.95,0.927	0.079	94107164	0,0,1	77,87,87	5,2,3	0.000664191	0.0500668	1.0,1.0,0.988	0.885,0.956,0.935	0.071	SE	FALSE	TRUE	FALSE
2797	ENSMUSG00000040225	Prrc2c	chr1	162688115	162688217	162684054	162684256	162692372	162692624	251	149	-	0.000384769	0.0327841	1.0,1.0,1.0	0.806,0.932,0.885	0.126	27,34,19	0,0,0	28,23,39	4,1,3	0.000391311	0.0350109	1.0,1.0,1.0	0.807,0.932,0.886	0.125	SE	FALSE	TRUE	TRUE
10334	ENSMUSG00000074406	Zfp628	chr7	4917409	4917516	4915216	4915405	4918775	4922002	256	149	+	0.000385109	0.0327841	1.0,0.368,0.671	0.823,1.0,1.0	-0.261	1,4,7	0,4,2	8,16,1	1,0,0	0.000388353	0.0348744	1.0,0.369,0.672	0.824,1.0,1.0	-0.261	SE	FALSE	TRUE	TRUE
31853	ENSMUSG00000038533	Cbfa2t2	chr2	154521150	154521236	154510535	154510597	154523903	154524099	235	149	+	0.000394028	0.0334265	0.93,1.0,1.0	0.736,1.0,0.851	0.114	21,5,20	1,0,0	22,20,36	5,0,4	0.000393439	0.0350722	0.93,1.0,1.0	0.737,1.0,0.851	0.114	SE	FALSE	TRUE	TRUE
4172	ENSMUSG00000079427	Mthfsl	chr9	88715487	88715749	88703982	88704136	88719488	88719587	411	149	-	0.000402159	0.033886	0.42,1.0,0.352	1.0,0.42,1.0	-0.216	8,2,3	4,0,2	3,2,5	0,1,0	0.000703004	0.0526409	0.5,1.0,0.429	1.0,0.5,1.0	-0.19	SE	FALSE	TRUE	TRUE
15076	ENSMUSG00000038260	Trpm4	chr7	45327271	45327452	45326976	45327140	45333381	45333452	330	149	-	0.000402228	0.033886	1.0,0.644,1.0	0.644,0.404,0.475	0.374	6,8,7	0,2,0	8,6,4	2,4,2	0.000423987	0.0375206	1.0,0.667,1.0	0.667,0.429,0.5	0.357	SE	FALSE	TRUE	TRUE
33983	ENSMUSG00000038520	Tbc1d17	chr7	44841542	44841629	44834622	44841420	44841982	44842300	236	149	-	0.00042181	0.0354131	1.0,0.605,0.919	1.0,1.0,1.0	-0.159	29,17,18	0,7,1	31,18,23	0,0,0	0.000425902	0.0375534	1.0,0.606,0.919	1.0,1.0,1.0	-0.158	SE	FALSE	TRUE	TRUE
25077	ENSMUSG00000027630	Tbl1xr1	chr3	22089412	22089522	22076651	22076954	22148941	22149008	259	149	+	0.000425044	0.0355621	0.0,0.0,0.161	0.365,0.161,0.365	-0.243	0,0,1	3,9,3	1,2,4	1,6,4	0.000420949	0.0373876	0.0,0.0,0.161	0.366,0.161,0.366	-0.244	SE	FALSE	TRUE	TRUE
6370	ENSMUSG00000026604	Ptpn14	chr1	189786635	189786948	189728267	189728664	189798511	189798681	462	149	+	0.000426541	0.035565	0.936,1.0,1.0	0.795,0.833,0.866	0.147	45,49,69	1,0,0	36,31,40	3,2,2	0.00187659	0.0992798	0.957,1.0,1.0	0.857,0.886,0.909	0.102	SE	FALSE	TRUE	TRUE
29651	ENSMUSG00000039069	Mtg2	chr2	180073139	180073233	180071793	180071886	180078618	180078823	243	149	+	0.000433516	0.0360233	0.963,0.866,0.774	1.0,1.0,1.0	-0.132	42,21,28	1,2,5	18,30,29	0,0,0	0.00044197	0.0381868	0.963,0.866,0.775	1.0,1.0,1.0	-0.132	SE	FALSE	TRUE	TRUE
28584	ENSMUSG00000027651	Rprd1b	chr2	158070560	158070656	158050086	158050213	158074929	158078207	245	149	+	0.000436728	0.0360881	0.169,1.0,1.0	0.169,0.0,0.196	0.601	1,3,2	3,0,0	1,0,2	3,1,5	0.000431087	0.0377372	0.169,1.0,1.0	0.169,0.0,0.196	0.601	SE	FALSE	TRUE	TRUE
20905	ENSMUSG00000033543	Gtf2a2	chr9	70018679	70018818	70016818	70016923	70019388	70019515	288	149	+	0.000437261	0.0360881	0.013,0.006,0.0	0.052,0.02,0.078	-0.044	2,1,0	78,91,91	4,2,8	38,51,49	0.000429185	0.0377063	0.013,0.006,0.0	0.052,0.02,0.078	-0.044	SE	FALSE	TRUE	FALSE
3872	ENSMUSG00000061306	Slc38a10	chr11	120140592	120140686	120116864	120117021	120150979	120151279	243	149	-	0.000441331	0.036301	0.0,0.269,0.648	1.0,1.0,0.551	-0.545	0,3,6	1,5,2	1,6,4	0,0,2	0.000442739	0.0381868	0.0,0.27,0.649	1.0,1.0,0.552	-0.544	SE	FALSE	TRUE	TRUE
13154	ENSMUSG00000056851	Pcbp2	chr15	102488775	102488814	102488204	102488277	102489751	102489807	188	149	+	0.000446495	0.0366021	0.768,0.785,0.771	0.858,0.828,0.822	-0.061	521622640	125135151	852772781	112127134	0.000446576	0.0382672	0.769,0.786,0.772	0.858,0.829,0.823	-0.061	SE	FALSE	TRUE	FALSE
26406	ENSMUSG00000021820	Camk2g	chr14	20745791	20745860	20744603	20744648	20755658	20755702	218	149	-	0.000453515	0.0370115	0.364,0.297,0.352	0.533,0.472,0.548	-0.18	31,26,31	37,42,39	50,38,39	30,29,22	0.000453384	0.0385789	0.365,0.298,0.353	0.534,0.474,0.549	-0.18	SE	FALSE	TRUE	TRUE
5275	ENSMUSG00000040811	Eml2	chr7	19202508	19202596	19201564	19201653	19202976	19203072	237	149	+	0.000455748	0.0370115	1.0,1.0,0.611	0.715,0.295,0.654	0.316	5,7,5	0,0,2	4,2,6	1,3,2	0.000449466	0.0383797	1.0,1.0,0.612	0.716,0.296,0.654	0.315	SE	FALSE	TRUE	TRUE
28025	ENSMUSG00000097039	Pvt1	chr15	62107147	62107511	62038060	62038201	62175466	62175548	513	149	+	0.000457512	0.0370115	1.0,0.777,1.0	1.0,0.225,0.537	0.338	5,12,3	0,1,0	6,3,8	0,3,2	0.00244876	0.114382	1.0,0.857,1.0	1.0,0.333,0.667	0.286	SE	FALSE	TRUE	TRUE
13418	ENSMUSG00000019948	Actr6	chr10	89728899	89729017	89728153	89728222	89732173	89732295	267	149	-	0.000459644	0.0370115	0.61,0.527,1.0	1.0,0.879,1.0	-0.247	14,4,10	5,2,0	9,13,1	0,1,0	0.000462395	0.0388029	0.611,0.528,1.0	1.0,0.879,1.0	-0.247	SE	FALSE	TRUE	TRUE
10869	ENSMUSG00000033149	Phldb2	chr16	45788988	45789117	45781301	45781457	45801491	45801629	278	149	-	0.000460523	0.0370115	0.823,0.844,0.878	0.644,0.779,0.76	0.121	234222202	27,22,15	145269165	43,41,28	0.000458118	0.0387922	0.823,0.844,0.879	0.645,0.779,0.76	0.121	SE	FALSE	TRUE	TRUE
14083	ENSMUSG00000023015	Racgap1	chr15	99643392	99643523	99642882	99642971	99651506	99651612	280	149	-	0.000460611	0.0370115	0.153,0.143,0.127	0.247,0.241,0.236	-0.1	20,17,24	59,54,88	48,37,47	78,62,81	0.000460673	0.0387922	0.153,0.144,0.127	0.247,0.242,0.237	-0.101	SE	FALSE	TRUE	TRUE
9631	ENSMUSG00000029470	P2rx4	chr5	122727398	122727464	122727197	122727291	122727744	122727840	215	149	+	0.000475808	0.0381069	0.913,0.91,0.925	0.841,0.745,0.783	0.126	91,73,107	6,5,6	84,59,52	11,14,10	0.000476267	0.0396933	0.913,0.91,0.925	0.842,0.746,0.784	0.125	SE	FALSE	TRUE	TRUE
21835	ENSMUSG00000026027	Stradb	chr1	58992203	58992375	58991012	58991136	58992650	58992755	321	149	+	0.000480632	0.0383671	0.188,0.765,0.858	1.0,1.0,0.65	-0.28	2,7,13	4,1,1	6,12,4	0,0,1	0.000598255	0.0472699	0.2,0.778,0.867	1.0,1.0,0.667	-0.274	SE	FALSE	TRUE	TRUE
16538	ENSMUSG00000078484	Klhl17	chr4	156230900	156230974	156230504	156230686	156231084	156231173	223	149	-	0.000483412	0.0384629	0.728,1.0,1.0	0.501,0.667,0.824	0.245	8,6,10	2,0,0	6,6,7	4,2,1	0.000479147	0.039797	0.729,1.0,1.0	0.502,0.668,0.825	0.245	SE	FALSE	TRUE	TRUE
17700	ENSMUSG00000022678	Nde1	chr16	14175290	14175439	14170337	14170491	14183475	14183612	298	149	+	0.000505777	0.0401112	0.994,1.0,0.977	0.973,0.948,0.951	0.033	328314335	1,0,4	365255348	5,7,9	0.000512289	0.0422612	0.994,1.0,0.977	0.973,0.948,0.951	0.033	SE	FALSE	TRUE	FALSE
19662	ENSMUSG00000018819	Lsp1	chr7	142490344	142490422	142489899	142490034	142494235	142494517	227	149	+	0.000514985	0.0407089	1.0,1.0,1.0	0.887,1.0,0.751	0.121	21,14,24	0,0,0	36,25,23	3,0,5	0.000524839	0.0428607	1.0,1.0,1.0	0.888,1.0,0.752	0.12	SE	FALSE	TRUE	TRUE
31912	ENSMUSG00000031708	Tecr	chr8	83572840	83572946	83572397	83572455	83573027	83573323	255	149	-	0.000524987	0.0413652	0.709,0.694,0.694	0.751,0.826,0.813	-0.098	263248287	63,64,74	253244267	49,30,36	0.000522634	0.0428243	0.71,0.694,0.695	0.752,0.827,0.813	-0.098	SE	FALSE	TRUE	FALSE
22989	ENSMUSG00000033055	Ankrd54	chr15	79057954	79058048	79056013	79056085	79061163	79061211	243	149	-	0.000538085	0.0422605	0.889,0.97,0.803	0.949,1.0,1.0	-0.096	39,53,40	3,1,6	61,48,50	2,0,0	0.000546464	0.0443292	0.889,0.97,0.804	0.949,1.0,1.0	-0.095	SE	FALSE	TRUE	FALSE
29414	ENSMUSG00000017664	Slc35c2	chr2	165281307	165281380	165278389	165278416	165282080	165282144	222	149	-	0.000546048	0.042748	0.89,0.825,0.922	1.0,1.0,1.0	-0.121	24,28,35	2,4,2	14,21,34	0,0,0	0.000554011	0.044792	0.89,0.825,0.922	1.0,1.0,1.0	-0.121	SE	FALSE	TRUE	TRUE
30365	ENSMUSG00000021282	Eif5	chr12	111539800	111539882	111539407	111539687	111540129	111540302	231	149	+	0.000547957	0.04276	1.0,0.977,0.966	0.937,0.955,0.877	0.058	90,130,87	0,2,2	92163111	4,5,10	0.000545843	0.0443292	1.0,0.977,0.966	0.937,0.955,0.878	0.058	SE	FALSE	TRUE	FALSE
5381	ENSMUSG00000030876	Mettl9	chr7	121052086	121052296	121034444	121034975	121076129	121076835	359	149	+	0.00055024	0.0428009	0.0,1.0,1.0	0.172,0.555,0.0	0.424	0,2,5	1,0,0	1,6,0	2,2,1	0.000500835	0.0414569	0.0,1.0,1.0	0.2,0.6,0.0	0.4	SE	FALSE	TRUE	TRUE
28284	ENSMUSG00000053291	Rab4b	chr7	27174715	27174840	27174421	27174576	27175778	27175893	274	149	-	0.000559836	0.0434087	1.0,1.0,0.916	0.71,0.765,0.923	0.173	20,20,20	0,0,1	18,12,22	4,2,1	0.000565775	0.0454705	1.0,1.0,0.916	0.711,0.766,0.923	0.172	SE	FALSE	TRUE	TRUE
20906	ENSMUSG00000033543	Gtf2a2	chr9	70018679	70018818	70016818	70017191	70019388	70019515	288	149	+	0.000572653	0.0440594	0.0,0.129,0.0	0.237,0.206,0.608	-0.307	0,2,0	4,7,7	3,1,3	5,2,1	0.000566139	0.0454705	0.0,0.129,0.0	0.238,0.206,0.609	-0.308	SE	FALSE	TRUE	TRUE
25097	ENSMUSG00000054626	Xlr	chrX	53795467	53795502	53787882	53788000	53795772	53795836	184	149	-	0.000573407	0.0440594	1.0,0.977,0.97	0.928,0.885,0.962	0.057	107,107,80	0,2,2	48,76,62	3,8,2	0.000577694	0.0460084	1.0,0.978,0.97	0.929,0.886,0.962	0.057	SE	FALSE	TRUE	FALSE
4466	ENSMUSG00000031805	Jak3	chr8	71678676	71678800	71678328	71678521	71678977	71679089	273	149	+	0.000575252	0.0440594	0.57,1.0,0.95	1.0,1.0,1.0	-0.16	17,19,35	7,0,1	31,23,18	0,0,0	0.00057858	0.0460084	0.571,1.0,0.95	1.0,1.0,1.0	-0.16	SE	FALSE	TRUE	TRUE
12333	ENSMUSG00000000823	Zfp512b	chr2	181590469	181590612	181589372	181590181	181590859	181590985	292	149	-	0.000575763	0.0440594	0.911,0.869,1.0	0.701,0.689,0.877	0.171	20,26,31	1,2,0	23,26,14	5,6,1	0.0005761	0.0460084	0.911,0.869,1.0	0.702,0.689,0.878	0.17	SE	FALSE	TRUE	TRUE
24295	ENSMUSG00000046949	Nqo2	chr13	33966044	33966126	33964658	33964800	33968189	33968277	231	149	+	0.000577276	0.0440594	0.016,0.139,0.133	0.256,0.244,0.182	-0.131	1,5,5	40,20,21	8,18,10	15,36,29	0.000580398	0.0460084	0.016,0.139,0.134	0.257,0.245,0.183	-0.132	SE	FALSE	TRUE	TRUE
10635	ENSMUSG00000026879	Gsn	chr2	35282659	35282721	35266819	35266903	35283904	35284109	211	149	+	0.000609087	0.046342	0.141,0.141,0.146	0.094,0.085,0.104	0.048	72,64,80	310276331	65,54,72	442412436	0.000608943	0.047804	0.141,0.141,0.146	0.094,0.085,0.105	0.048	SE	FALSE	TRUE	FALSE
31380	ENSMUSG00000024589	Nedd4l	chr18	65172915	65173035	65165571	65165646	65174044	65174242	269	149	+	0.000618289	0.0468431	1.0,1.0,1.0	0.905,0.964,0.964	0.056	48,61,78	0,0,0	137147192	8,3,4	0.000629283	0.0489273	1.0,1.0,1.0	0.905,0.965,0.964	0.055	SE	FALSE	TRUE	FALSE
15279	ENSMUSG00000020385	Clk4	chr11	51270536	51270595	51263168	51263269	51271799	51272022	208	149	+	0.00062101	0.0468431	0.0,0.193,0.0	0.264,0.193,1.0	-0.421	0,1,0	4,3,2	1,3,3	2,9,0	0.000608815	0.047804	0.0,0.194,0.0	0.265,0.194,1.0	-0.422	SE	FALSE	TRUE	TRUE
34433	ENSMUSG00000068580	Zfyve19	chr2	119216431	119216541	119216208	119216307	119216628	119217049	259	149	+	0.000621445	0.0468431	0.717,1.0,0.822	0.943,1.0,0.968	-0.124	22,28,40	5,0,5	58,61,52	2,0,1	0.000615328	0.0479955	0.718,1.0,0.822	0.944,1.0,0.968	-0.124	SE	FALSE	TRUE	TRUE
1415	ENSMUSG00000029863	Casp2	chr6	42276694	42276785	42273916	42274045	42279776	42279897	240	149	+	0.000623386	0.0468444	0.932,0.918,0.837	1.0,1.0,1.0	-0.104	44,54,33	2,3,4	22,36,17	0,0,0	0.000634518	0.0490211	0.932,0.918,0.837	1.0,1.0,1.0	-0.104	SE	FALSE	TRUE	TRUE
31462	ENSMUSG00000043065	Spice1	chr16	44375641	44375792	44372533	44372665	44376797	44377022	300	149	+	0.000632466	0.0472615	0.828,0.817,0.799	1.0,0.909,1.0	-0.155	29,18,16	3,2,2	11,20,26	0,1,0	0.000644975	0.0495145	0.829,0.818,0.8	1.0,0.909,1.0	-0.154	SE	FALSE	TRUE	TRUE
27585	ENSMUSG00000047126	Cltc	chr11	86701060	86701081	86697264	86697340	86702208	86702430	170	149	-	0.000632819	0.0472615	0.01,0.035,0.017	0.054,0.055,0.045	-0.031	3,12,5	267293247	11,17,16	170255296	0.000631578	0.0489493	0.01,0.035,0.018	0.054,0.056,0.045	-0.031	SE	FALSE	TRUE	FALSE
33235	ENSMUSG00000030102	Itpr1	chr6	108365298	108365343	108363609	108363705	108369010	108369165	194	149	+	0.000647315	0.048168	0.765,0.804,0.606	1.0,0.915,0.822	-0.187	17,16,8	4,3,4	6,14,6	0,1,1	0.000643666	0.0495145	0.766,0.805,0.607	1.0,0.915,0.822	-0.186	SE	FALSE	TRUE	TRUE
8416	ENSMUSG00000027615	Hps3	chr3	20008814	20008922	20003224	20003431	20010799	20010988	257	149	-	0.000648914	0.048168	0.853,1.0,1.0	0.225,1.0,0.566	0.354	20,13,13	2,0,0	2,14,9	4,0,4	0.00065031	0.0497554	0.853,1.0,1.0	0.225,1.0,0.567	0.354	SE	FALSE	TRUE	TRUE
5974	ENSMUSG00000047767	Atg16l2	chr7	101294858	101294921	101293875	101293984	101296120	101296234	212	149	-	0.000662257	0.0489476	0.584,0.26,0.413	1.0,1.0,0.0	-0.248	2,1,2	1,2,2	1,5,0	0,0,1	0.000664512	0.0500668	0.585,0.261,0.414	1.0,1.0,0.0	-0.247	SE	FALSE	TRUE	TRUE
31823	ENSMUSG00000002372	Ranbp3	chr17	56701022	56701088	56696717	56696789	56702762	56702890	215	149	+	0.000664576	0.0489476	0.836,0.982,0.939	0.831,0.756,0.806	0.121	59,79,67	8,1,3	64,67,66	9,15,11	0.000661745	0.0500668	0.837,0.982,0.94	0.832,0.757,0.807	0.121	SE	FALSE	TRUE	TRUE
25804	ENSMUSG00000043441	Gpr149	chr3	62594807	62595256	62529076	62531108	62603592	62605140	598	149	-	0.000665448	0.0489476	1.0,0.692,0.499	1.0,1.0,0.804	-0.204	19,27,12	0,3,3	28,62,33	0,0,2	0.00622831	0.207633	1.0,0.818,0.667	1.0,1.0,0.892	-0.136	SE	FALSE	TRUE	TRUE
14950	ENSMUSG00000029752	Asns	chr6	7689251	7689523	7685273	7685406	7693108	7693254	421	149	-	0.000744596	0.0531633	0.86,0.858,0.811	0.852,0.952,0.927	-0.067	610614546	35,36,45	601615504	37,11,14	0.000520199	0.0427688	0.897,0.895,0.858	0.89,0.965,0.947	-0.051	SE	FALSE	TRUE	FALSE
22314	ENSMUSG00000027254	Map1a	chr2	121299268	121307372	121298905	121299046	121307514	121307735	8253	149	+	0.00242437	0.110572	0.187,0.169,0.094	0.245,0.434,0.477	-0.235	51,79,86	4,7,15	72,85,101	4,2,2	0.000384647	0.0346695	0.843,0.839,0.722	0.889,0.942,0.959	-0.129	SE	FALSE	TRUE	TRUE
31791	ENSMUSG00000030922	Lyrm1	chr7	119900110	119900308	119895866	119895890	119909803	119909962	347	149	+	0.00319864	0.13404	1.0,0.0,0.125	1.0,0.0,1.0	-0.292	3,0,1	0,1,3	2,0,1	0,1,0	0.000373914	0.0338274	1.0,0.0,0.143	1.0,0.0,1.0	-0.286	SE	FALSE	TRUE	TRUE
30361	ENSMUSG00000020287	Mpg	chr11	32229246	32229616	32227751	32227949	32229879	32230053	519	149	+	0.00595667	0.199877	0.028,0.103,0.177	0.463,1.0,0.418	-0.524	1,2,3	10,5,4	3,2,5	1,0,2	0.000613355	0.0479955	0.048,0.167,0.273	0.6,1.0,0.556	-0.556	SE	FALSE	TRUE	TRUE
19397	ENSMUSG00000021614	Vcan	chr13	89688284	89693501	89685078	89685192	89712204	89712498	5366	149	-	0.0128688	0.330851	0.303,0.183,0.162	0.246,0.513,0.344	-0.152	266218146	17,27,21	211493264	18,13,14	0.000434989	0.0378696	0.881,0.8,0.777	0.852,0.95,0.903	-0.082	SE	FALSE	TRUE	TRUE
31022	ENSMUSG00000032826	Ank2	chr3	126941609	126947807	126940071	126940146	126950734	126950756	6347	149	-	1	1	0.008,0.012,0.006	0.0,0.045,0.0	-0.006	4,4,2	12,8,8	0,2,0	3,1,2	0.00013847	0.0180807	0.143,0.2,0.111	0.0,0.0,0.0	0.151	SE	FALSE	TRUE	TRUE

## Sheet: DEXSeq
groupID	featureID	exonBaseMean	dispersion	stat	pvalue	padj	ko	wt	log2fold_wt_ko	genomicData.seqnames	genomicData.start	genomicData.end	genomicData.width	genomicData.strand	countData.ko1	countData.ko2	countData.ko3	countData.wt1	countData.wt2	countData.wt3	geneSymbol	Length > 14	Exon basemean > 50
ENSMUSG00000027071	E023	109.849	0.00152164	330.119	9.05397e-74	1.94903e-68	11.9844	24.4309	1.02755	chr2	85037290	85037462	173	-	129	133	106	105	103	93	P2rx3	1	1
ENSMUSG00000079491	E001	433.89	0.00111504	188.087	8.31553e-43	8.95033e-38	37.9714	28.8262	-0.39753	chr17	36115876	36117089	1214	-	503	406	417	423	442	449	H2-T10	1	1
ENSMUSG00000030970+ENSMUSG00000030849	E002	139.762	0.0011004	113.276	1.87772e-26	1.34737e-21	14.5933	22.2053	0.6056	chr7	130162512	130163607	1096	-	66	65	81	219	204	215	Ctbp2,Fgfr2	1	1
ENSMUSG00000030970+ENSMUSG00000030849	E052	354.484	0.000935952	112.363	2.97484e-26	1.60097e-21	34.0056	26.3981	-0.365339	chr7	132987621	132988351	731	-	430	365	443	302	300	314	Ctbp2,Fgfr2	1	1
ENSMUSG00000000693	E022	1794.31	0.000153824	106.252	6.49188e-25	2.79499e-20	62.5031	57.9857	-0.10823	chr6	83050800	83052562	1763	+	1447	1330	1287	2185	2201	2469	Loxl3	1	1
ENSMUSG00000068267+ENSMUSG00000027329	E015	84.1665	0.00176416	101.468	7.26099e-24	2.6051e-19	11.5739	18.923	0.709267	chr2	131187191	131187282	92	-	124	95	106	67	58	62	Cenpb,Spef1	1	1
ENSMUSG00000056457	E001	102.131	0.00158099	99.1738	2.31288e-23	7.11269e-19	13.4067	20.3094	0.599196	chr13	12790822	12791107	286	-	82	118	66	114	156	86	Prl2c3	1	1
ENSMUSG00000022514	E017	475.4	0.000600049	89.2541	3.47231e-21	9.34347e-17	31.7833	36.3224	0.192591	chr16	26715069	26717744	2676	+	238	484	342	744	648	438	Il1rap	1	1
ENSMUSG00000058799	E019	374.316	0.00106412	82.9511	8.41074e-20	2.01174e-15	27.086	33.9872	0.327447	chr10	111496887	111498142	1256	+	243	355	223	493	574	391	Nap1l1	1	1
ENSMUSG00000077220+ENSMUSG00000065160+ENSMUSG00000064968+ENSMUSG00000053332+ENSMUSG00000084667+ENSMUSG00000065735+ENSMUSG00000065228+ENSMUSG00000064440+ENSMUSG00000064816+ENSMUSG00000105780+ENSMUSG00000080463	E049	204.364	0.00115633	82.1798	1.24256e-19	2.67483e-15	17.3442	23.9505	0.465602	chr1	161037532	161037546	15	+	83	92	45	330	424	270	Gm23436,Mir5117,Snord47,Gas5,Gm23212,Gm24489,Gm25789,Gm26224,Gm22357,NA,Gm22489	1	1
ENSMUSG00000019471	E005	976.721	0.000429444	80.1747	3.42729e-19	6.70714e-15	49.9755	44.5784	-0.164875	chr9	21142011	21142133	123	-	1219	1121	1157	771	774	898	Cdc37	1	1
ENSMUSG00000089662+ENSMUSG00000027309+ENSMUSG00000085566	E073	847.142	0.000398603	78.4748	8.10257e-19	1.45352e-14	42.3164	47.2223	0.158249	chr2	130879699	130882330	2632	-	920	816	848	826	905	837	Gm14057,4930402H24Rik,A730017L22Rik	1	1
ENSMUSG00000077220+ENSMUSG00000065160+ENSMUSG00000064968+ENSMUSG00000053332+ENSMUSG00000084667+ENSMUSG00000065735+ENSMUSG00000065228+ENSMUSG00000064440+ENSMUSG00000064816+ENSMUSG00000105780+ENSMUSG00000080463	E050	199.265	0.0013088	77.4355	1.37127e-18	2.2707e-14	17.1499	23.6577	0.46411	chr1	161037547	161037547	1	+	82	90	43	322	415	261	Gm23436,Mir5117,Snord47,Gas5,Gm23212,Gm24489,Gm25789,Gm26224,Gm22357,NA,Gm22489	0	1
ENSMUSG00000022565+ENSMUSG00000063268	E069	30.0743	0.00345202	72.8461	1.40163e-17	2.15519e-13	6.10668	12.4737	1.03043	chr15	76241156	76241228	73	-	21	17	19	37	35	54	Plec,Parp10	1	0
ENSMUSG00000077220+ENSMUSG00000065160+ENSMUSG00000064968+ENSMUSG00000053332+ENSMUSG00000084667+ENSMUSG00000065735+ENSMUSG00000065228+ENSMUSG00000064440+ENSMUSG00000064816+ENSMUSG00000105780+ENSMUSG00000080463	E048	215.216	0.00121461	71.525	2.73761e-17	3.9288e-13	18.2427	24.4158	0.420494	chr1	161037505	161037531	27	+	89	103	52	343	443	280	Gm23436,Mir5117,Snord47,Gas5,Gm23212,Gm24489,Gm25789,Gm26224,Gm22357,NA,Gm22489	1	1
ENSMUSG00000030970+ENSMUSG00000030849	E053	189.614	0.000662394	70.2321	5.27206e-17	7.09316e-13	25.342	19.5644	-0.373302	chr7	132989990	132990107	118	-	210	214	237	152	167	172	Ctbp2,Fgfr2	1	1
ENSMUSG00000077220+ENSMUSG00000065160+ENSMUSG00000064968+ENSMUSG00000053332+ENSMUSG00000084667+ENSMUSG00000065735+ENSMUSG00000065228+ENSMUSG00000064440+ENSMUSG00000064816+ENSMUSG00000105780+ENSMUSG00000080463	E027	239.271	0.000579864	68.8347	1.07072e-16	1.35584e-12	28.2376	21.9226	-0.365201	chr1	161036245	161036548	304	+	223	233	150	300	326	226	Gm23436,Mir5117,Snord47,Gas5,Gm23212,Gm24489,Gm25789,Gm26224,Gm22357,NA,Gm22489	1	1
ENSMUSG00000039191	E034	249.134	0.00334005	68.213	1.46754e-16	1.75508e-12	22.0773	28.9904	0.393012	chr5	53656138	53657358	1221	+	211	174	232	270	349	277	Rbpj	1	1
ENSMUSG00000030970+ENSMUSG00000030849	E055	105.412	0.00192469	67.9942	1.6398e-16	1.85788e-12	19.9779	13.6968	-0.544569	chr7	132991039	132991169	131	-	141	114	148	66	83	88	Ctbp2,Fgfr2	1	1
ENSMUSG00000029771	E018	397.331	0.0017027	67.4349	2.17759e-16	2.34383e-12	34.8538	28.975	-0.266508	chr6	29541616	29541858	243	+	359	406	415	391	430	414	Irf5	1	1
ENSMUSG00000022747	E001	347.305	0.00175123	65.2697	6.53173e-16	6.69559e-12	29.4611	29.7097	0.0121188	chr16	58468125	58469752	1628	-	256	298	289	406	429	434	St3gal6	1	1
ENSMUSG00000022514	E013	77.0553	0.00829807	64.5217	9.5476e-16	9.34224e-12	18.195	10.4547	-0.799383	chr16	26701237	26702356	1120	+	92	139	100	44	53	41	Il1rap	1	1
ENSMUSG00000022565+ENSMUSG00000063268	E071	100.62	0.0194553	62.9855	2.08239e-15	1.94901e-11	11.1443	22.494	1.01323	chr15	76241658	76242322	665	-	85	41	65	132	137	152	Plec,Parp10	1	1
ENSMUSG00000077220+ENSMUSG00000065160+ENSMUSG00000064968+ENSMUSG00000053332+ENSMUSG00000084667+ENSMUSG00000065735+ENSMUSG00000065228+ENSMUSG00000064440+ENSMUSG00000064816+ENSMUSG00000105780+ENSMUSG00000080463	E059	233.285	0.00127693	61.9413	3.53841e-15	3.17378e-11	19.4718	25.2211	0.37324	chr1	161037995	161038037	43	+	91	125	63	370	469	302	Gm23436,Mir5117,Snord47,Gas5,Gm23212,Gm24489,Gm25789,Gm26224,Gm22357,NA,Gm22489	1	1
ENSMUSG00000045136	E001	370.783	0.0126654	61.231	5.07569e-15	4.37054e-11	27.9112	33.2753	0.253604	chr13	34127008	34128531	1524	-	338	290	266	464	404	496	Tubb2b	1	1
ENSMUSG00000074102+ENSMUSG00000032575	E004	1083	0.000197266	60.7654	6.42994e-15	5.32369e-11	51.8294	47.5465	-0.124429	chr9	106880918	106884750	3833	-	1131	1048	1201	1036	1077	1089	Rbm15b,Manf	1	1
ENSMUSG00000056116	E001	212.329	0.00498145	59.5892	1.16877e-14	9.31843e-11	27.6917	20.1628	-0.457755	chr17	36037128	36038406	1279	-	210	217	240	235	184	205	H2-T22	1	1
ENSMUSG00000059810	E037	19.5704	0.00587949	58.1733	2.40012e-14	1.84524e-10	9.92517	4.40305	-1.17259	chr4	62689824	62690001	178	+	32	31	31	9	8	8	Rgs3	1	0
ENSMUSG00000034377	E009	2285.38	0.00230195	56.7854	4.8607e-14	3.60811e-10	62.0913	71.9676	0.212956	chr17	6121195	6121827	633	+	2425	2334	2509	2166	2275	2184	Tulp4	1	1
ENSMUSG00000077220+ENSMUSG00000065160+ENSMUSG00000064968+ENSMUSG00000053332+ENSMUSG00000084667+ENSMUSG00000065735+ENSMUSG00000065228+ENSMUSG00000064440+ENSMUSG00000064816+ENSMUSG00000105780+ENSMUSG00000080463	E064	197.21	0.00195083	56.2193	6.48233e-14	4.65146e-10	17.535	23.3963	0.41605	chr1	161038225	161038246	22	+	72	99	54	308	407	260	Gm23436,Mir5117,Snord47,Gas5,Gm23212,Gm24489,Gm25789,Gm26224,Gm22357,NA,Gm22489	1	1
ENSMUSG00000077220+ENSMUSG00000065160+ENSMUSG00000064968+ENSMUSG00000053332+ENSMUSG00000084667+ENSMUSG00000065735+ENSMUSG00000065228+ENSMUSG00000064440+ENSMUSG00000064816+ENSMUSG00000105780+ENSMUSG00000080463	E065	150.347	0.00134676	54.8716	1.28668e-13	8.93485e-10	15.1988	20.5757	0.436986	chr1	161038247	161038272	26	+	56	74	38	238	310	199	Gm23436,Mir5117,Snord47,Gas5,Gm23212,Gm24489,Gm25789,Gm26224,Gm22357,NA,Gm22489	1	1
ENSMUSG00000030970+ENSMUSG00000030849	E006	73.6418	0.00247617	52.2668	4.84509e-13	3.25935e-09	10.7403	16.213	0.594117	chr7	130163959	130164123	165	-	40	40	34	95	120	119	Ctbp2,Fgfr2	1	1
ENSMUSG00000030970+ENSMUSG00000030849	E054	146.254	0.001319	51.2785	8.01478e-13	5.22826e-09	22.4671	17.1562	-0.389085	chr7	132990431	132990558	128	-	183	151	180	123	115	137	Ctbp2,Fgfr2	1	1
ENSMUSG00000068267+ENSMUSG00000027329	E014	3132.33	0.00113656	48.5093	3.28734e-12	2.08135e-08	68.4192	65.6673	-0.0592278	chr2	131175202	131180067	4866	-	5543	4969	5483	981	1004	1051	Cenpb,Spef1	1	1
ENSMUSG00000030653+ENSMUSG00000032812+ENSMUSG00000110195	E126	13.5278	0.0119546	47.6253	5.15984e-12	3.17356e-08	8.21741	2.67473	-1.61929	chr7	101511456	101512524	1069	+	25	20	29	4	2	2	Pde2a,Arap1,NA	1	0
ENSMUSG00000037062	E003	290.288	0.000463291	47.1137	6.69861e-12	4.00555e-08	24.6616	29.2107	0.244226	chr3	144686911	144688843	1933	-	183	250	183	405	425	321	Sh3glb1	1	1
ENSMUSG00000016921	E015	695.232	0.00150502	46.2801	1.02501e-11	5.96358e-08	37.89	44.0482	0.217268	chr2	162935209	162937121	1913	+	622	659	577	797	815	761	Srsf6	1	1
ENSMUSG00000047090	E002	385.704	0.00144252	46.0098	1.17665e-11	6.66566e-08	28.897	33.4965	0.213089	chr10	128800105	128800840	736	-	345	307	303	481	405	507	Tmem198b	1	1
ENSMUSG00000061353	E009	662.005	0.00253802	45.7026	1.37638e-11	7.59719e-08	42.7356	35.1536	-0.281764	chr6	117176128	117178582	2455	+	433	388	438	942	980	845	Cxcl12	1	1
ENSMUSG00000022565+ENSMUSG00000063268	E070	38.2958	0.0162076	44.8209	2.15911e-11	1.16197e-07	7.04802	13.9043	0.980237	chr15	76241326	76241547	222	-	17	34	25	40	43	74	Plec,Parp10	1	0
ENSMUSG00000034377	E011	528.25	0.00191458	44.7589	2.22846e-11	1.17004e-07	37.3007	33.0409	-0.174949	chr17	6121885	6122344	460	+	696	674	808	324	350	355	Tulp4	1	1
ENSMUSG00000055407	E009	118.605	0.00533661	44.1606	3.0251e-11	1.55049e-07	19.6058	13.6324	-0.524248	chr7	99317472	99317668	197	+	177	210	172	58	47	58	Map6	1	1
ENSMUSG00000021973	E001	283.371	0.00162043	42.7201	6.31591e-11	3.16189e-07	29.5834	24.6243	-0.264708	chr14	57916280	57917375	1096	-	366	329	300	247	245	238	Micu2	1	1
ENSMUSG00000077220+ENSMUSG00000065160+ENSMUSG00000064968+ENSMUSG00000053332+ENSMUSG00000084667+ENSMUSG00000065735+ENSMUSG00000065228+ENSMUSG00000064440+ENSMUSG00000064816+ENSMUSG00000105780+ENSMUSG00000080463	E043	131.376	0.0010979	42.5039	7.05413e-11	3.4512e-07	14.609	19.16	0.391238	chr1	161037309	161037315	7	+	57	67	31	217	263	165	Gm23436,Mir5117,Snord47,Gas5,Gm23212,Gm24489,Gm25789,Gm26224,Gm22357,NA,Gm22489	0	1
ENSMUSG00000031072	E021	2407.03	0.000291468	42.3847	7.49755e-11	3.54302e-07	68.5663	65.9091	-0.057021	chr7	144931420	144931701	282	+	3203	2970	3187	1726	1753	1793	Oraov1	1	1
ENSMUSG00000032182	E002	1051.92	0.000468058	42.3656	7.57097e-11	3.54302e-07	49.9251	48.1043	-0.0536003	chr9	21588686	21589558	873	-	1176	1074	1185	1001	930	1030	Yipf2	1	1
ENSMUSG00000022565+ENSMUSG00000063268	E067	98.6366	0.0288953	42.1229	8.57122e-11	3.84398e-07	11.2671	22.08	0.970626	chr15	76240287	76240931	645	-	93	57	46	132	142	131	Plec,Parp10	1	1
ENSMUSG00000030970+ENSMUSG00000030849	E009	45.6223	0.0037808	42.1384	8.50367e-11	3.84398e-07	8.0625	13.023	0.691762	chr7	130167703	130167808	106	-	27	21	16	76	67	71	Ctbp2,Fgfr2	1	0
ENSMUSG00000077220+ENSMUSG00000065160+ENSMUSG00000064968+ENSMUSG00000053332+ENSMUSG00000084667+ENSMUSG00000065735+ENSMUSG00000065228+ENSMUSG00000064440+ENSMUSG00000064816+ENSMUSG00000105780+ENSMUSG00000080463	E032	55.6005	0.00430121	41.7948	1.01375e-10	4.45362e-07	15.3726	9.8512	-0.641994	chr1	161036695	161036741	47	+	52	76	44	65	58	44	Gm23436,Mir5117,Snord47,Gas5,Gm23212,Gm24489,Gm25789,Gm26224,Gm22357,NA,Gm22489	1	1
ENSMUSG00000059810	E038	13.2132	0.0240835	41.3018	1.30449e-10	5.61631e-07	8.4576	3.05204	-1.47047	chr4	62690002	62690282	281	+	18	22	28	3	5	4	Rgs3	1	0
ENSMUSG00000023118	E039	322.323	0.000653089	41.1341	1.42136e-10	5.99949e-07	30.8107	26.6578	-0.208878	chr7	19053270	19053446	177	+	390	350	394	238	258	329	Sympk	1	1
ENSMUSG00000027533	E007	355.528	0.000895582	41.0247	1.50317e-10	6.22279e-07	27.2872	31.8681	0.22389	chr3	10016067	10016335	269	+	263	243	240	460	489	468	Fabp5	1	1
ENSMUSG00000071172	E005	102.117	0.00158483	40.9228	1.58362e-10	6.43211e-07	18.9765	14.2125	-0.417059	chr17	29038625	29039453	829	+	101	181	95	105	83	58	Srsf3	1	1
ENSMUSG00000059810	E036	16.5758	0.00737597	40.7298	1.74805e-10	6.96852e-07	8.98701	4.3144	-1.05868	chr4	62689499	62689823	325	+	31	25	21	7	9	8	Rgs3	1	0
ENSMUSG00000022565+ENSMUSG00000063268	E063	32.1447	0.0408201	40.1774	2.31911e-10	9.07689e-07	5.59603	13.5059	1.27111	chr15	76233739	76233872	134	-	28	12	8	44	46	58	Plec,Parp10	1	0
ENSMUSG00000058013	E022	267.032	0.00249739	39.9462	2.61057e-10	1.00352e-06	23.4066	29.141	0.316132	chr5	93167688	93169758	2071	+	203	205	240	349	349	277	Sept11	1	1
ENSMUSG00000030970+ENSMUSG00000030849	E035	54.0634	0.00574442	39.366	3.5136e-10	1.32696e-06	8.89791	14.088	0.662929	chr7	130228623	130228756	134	-	27	24	27	94	85	72	Ctbp2,Fgfr2	1	1
ENSMUSG00000077220+ENSMUSG00000065160+ENSMUSG00000064968+ENSMUSG00000053332+ENSMUSG00000084667+ENSMUSG00000065735+ENSMUSG00000065228+ENSMUSG00000064440+ENSMUSG00000064816+ENSMUSG00000105780+ENSMUSG00000080463	E042	134.662	0.001016	38.8234	4.63941e-10	1.72193e-06	15.0203	19.3178	0.363011	chr1	161037288	161037308	21	+	61	68	35	225	265	166	Gm23436,Mir5117,Snord47,Gas5,Gm23212,Gm24489,Gm25789,Gm26224,Gm22357,NA,Gm22489	1	1
ENSMUSG00000030970+ENSMUSG00000030849	E032	40.0441	0.011136	38.5268	5.40083e-10	1.97055e-06	6.9196	12.4744	0.850211	chr7	130200983	130201173	191	-	14	10	23	51	73	72	Ctbp2,Fgfr2	1	0
ENSMUSG00000032018	E001	230.065	0.00322325	38.4251	5.68972e-10	2.04136e-06	21.4218	26.5575	0.310038	chr9	42251595	42254732	3138	-	171	156	132	352	333	257	Sc5d	1	1
ENSMUSG00000022565+ENSMUSG00000063268	E066	22.5619	0.0197178	37.8144	7.78061e-10	2.74577e-06	5.18339	10.9067	1.07325	chr15	76240049	76240182	134	-	18	7	16	23	34	39	Plec,Parp10	1	0
ENSMUSG00000032180	E002	42.7225	0.00510584	37.7058	8.226e-10	2.85612e-06	13.1068	8.46527	-0.630688	chr9	21507555	21507556	2	-	62	58	50	21	33	36	Tmed1	0	0
ENSMUSG00000030970+ENSMUSG00000030849	E033	34.7334	0.00688843	37.5317	8.99393e-10	3.07318e-06	6.6159	11.5582	0.804904	chr7	130218998	130219121	124	-	12	15	16	43	65	60	Ctbp2,Fgfr2	1	0
ENSMUSG00000030220	E010	22.0374	0.00483055	37.1642	1.08589e-09	3.65245e-06	10.2152	5.66594	-0.850328	chr6	136939511	136939591	81	-	31	26	29	18	16	14	Arhgdib	1	0
ENSMUSG00000029771	E012	101.495	0.00122505	36.897	1.24539e-09	4.12451e-06	13.6819	17.8267	0.38177	chr6	29535347	29535510	164	+	50	54	64	148	155	146	Irf5	1	1
ENSMUSG00000034377	E016	48.2784	0.00343725	36.6208	1.43489e-09	4.68009e-06	12.6514	8.6372	-0.550658	chr17	6124657	6124710	54	+	74	67	87	26	16	23	Tulp4	1	0
ENSMUSG00000053398	E001	370.575	0.00041393	36.4342	1.57906e-09	5.07345e-06	28.6014	32.4073	0.180233	chr3	98313170	98313457	288	-	293	258	336	460	457	448	Phgdh	1	1
ENSMUSG00000032180	E001	39.5781	0.00731354	36.0192	1.9538e-09	6.18515e-06	12.7576	7.98383	-0.676208	chr9	21507553	21507554	2	-	59	57	45	18	29	33	Tmed1	0	0
ENSMUSG00000030970+ENSMUSG00000030849	E016	28.1641	0.00842171	35.8176	2.16679e-09	6.71614e-06	5.71173	10.5209	0.881256	chr7	130177675	130177779	105	-	4	11	17	46	49	44	Ctbp2,Fgfr2	1	0
ENSMUSG00000030970+ENSMUSG00000030849	E029	21.6823	0.0052704	35.8023	2.18393e-09	6.71614e-06	4.84155	9.32508	0.945646	chr7	130198419	130198563	145	-	10	7	6	33	36	40	Ctbp2,Fgfr2	1	0
ENSMUSG00000027422	E035	2920.24	0.000138766	35.6162	2.40286e-09	7.28532e-06	73.3609	70.6366	-0.0545952	chr2	143988148	143990266	2119	-	3945	3955	3701	1892	1968	2304	Rrbp1	1	1
ENSMUSG00000051390+ENSMUSG00000024308	E005	595.348	0.0077556	35.5078	2.54028e-09	7.595e-06	43.8293	33.2493	-0.39857	chr17	33917143	33919324	2182	+	634	666	605	630	505	584	Zbtb22,Tapbp	1	1
ENSMUSG00000032504	E001	401.033	0.000368308	35.2271	2.93418e-09	8.65253e-06	29.9263	33.822	0.176548	chr9	113651744	113654471	2728	-	360	348	357	425	447	502	Pdcd6ip	1	1
ENSMUSG00000030782	E032	31.6444	0.00427201	34.9689	3.35022e-09	9.74587e-06	10.978	6.50802	-0.754331	chr7	128253713	128255699	1987	+	43	51	56	11	15	16	Tgfb1i1	1	0
ENSMUSG00000078853+ENSMUSG00000069874	E015	347.938	0.00308916	34.8003	3.65321e-09	1.04856e-05	31.987	27.8584	-0.19937	chr11	58219464	58222771	3308	+	416	283	269	358	298	496	Igtp,Irgm2	1	1
ENSMUSG00000017760	E050	138.643	0.00522075	34.7472	3.7541e-09	1.06334e-05	15.8597	21.7978	0.458813	chr2	164840020	164841032	1013	+	94	79	95	153	170	252	Ctsa	1	1
ENSMUSG00000022816	E008	122.966	0.00156401	34.529	4.19945e-09	1.17404e-05	20.5764	16.0296	-0.360256	chr16	37798850	37799471	622	+	146	108	117	112	131	134	Fstl1	1	1
ENSMUSG00000077220+ENSMUSG00000065160+ENSMUSG00000064968+ENSMUSG00000053332+ENSMUSG00000084667+ENSMUSG00000065735+ENSMUSG00000065228+ENSMUSG00000064440+ENSMUSG00000064816+ENSMUSG00000105780+ENSMUSG00000080463	E031	44.0984	0.00687123	34.4591	4.35299e-09	1.20136e-05	13.8909	8.66495	-0.680878	chr1	161036682	161036694	13	+	44	61	35	55	43	31	Gm23436,Mir5117,Snord47,Gas5,Gm23212,Gm24489,Gm25789,Gm26224,Gm22357,NA,Gm22489	0	0
ENSMUSG00000022565+ENSMUSG00000063268	E061	25.085	0.0294276	34.0001	5.51106e-09	1.50171e-05	5.42013	11.5603	1.09278	chr15	76233698	76233723	26	-	24	14	7	30	35	43	Plec,Parp10	1	0
ENSMUSG00000027533	E002	295.527	0.00160171	33.7492	6.26941e-09	1.68701e-05	30.056	25.4861	-0.237946	chr3	10012605	10012718	114	+	288	319	309	285	302	294	Fabp5	1	1
ENSMUSG00000022565+ENSMUSG00000063268	E060	91.0873	0.0264691	33.7152	6.37997e-09	1.69556e-05	11.4811	20.6093	0.84404	chr15	76233390	76233606	217	-	89	50	64	109	132	110	Plec,Parp10	1	1
ENSMUSG00000023050	E001	3675.68	0.000300221	33.5762	6.85263e-09	1.79896e-05	80.22	78.0529	-0.0395096	chr15	102497649	102498775	1127	-	4320	3920	4622	2891	3217	3360	Map3k12	1	1
ENSMUSG00000030970+ENSMUSG00000030849	E015	34.0393	0.00327769	33.5457	6.96105e-09	1.80541e-05	6.98824	11.245	0.686283	chr7	130172817	130172939	123	-	13	17	18	53	54	52	Ctbp2,Fgfr2	1	0
ENSMUSG00000028634	E015	19.298	0.0137704	33.4882	7.16992e-09	1.83745e-05	5.16321	9.85445	0.932507	chr4	119872718	119873337	620	+	10	11	22	23	21	30	Hivep3	1	0
ENSMUSG00000029771	E017	111.967	0.0019725	33.219	8.2344e-09	2.08541e-05	19.6768	15.2869	-0.364197	chr6	29541146	29541305	160	+	124	115	114	105	118	105	Irf5	1	1
ENSMUSG00000049550	E026	79.177	0.00490668	33.162	8.47912e-09	2.12242e-05	16.5923	11.7144	-0.502235	chr5	123613068	123615335	2268	-	90	134	118	40	57	42	Clip1	1	1
ENSMUSG00000023118	E014	283.744	0.00246397	32.8947	9.72858e-09	2.40719e-05	24.1645	29.8354	0.304134	chr7	19035995	19036075	81	+	242	204	232	319	298	431	Sympk	1	1
ENSMUSG00000089083+ENSMUSG00000072772+ENSMUSG00000004263+ENSMUSG00000107478	E004	300.723	0.00773999	32.7518	1.04709e-08	2.56142e-05	23.956	32.365	0.434043	chr6	124739189	124739413	225	-	263	294	284	309	308	371	Rnu7,Grcc10,Atn1,NA	1	1
ENSMUSG00000014776	E004	273.507	0.00307883	32.6037	1.13001e-08	2.7332e-05	28.0333	25.1785	-0.154947	chr8	105279895	105281939	2045	+	249	218	247	331	263	356	Nol3	1	1
ENSMUSG00000019471	E003	936.101	0.000845342	32.5613	1.1549e-08	2.76237e-05	48.5003	44.5325	-0.123136	chr9	21140953	21141135	183	-	1181	1060	1018	757	795	885	Cdc37	1	1
ENSMUSG00000029407	E032	469.374	0.000428534	32.4819	1.2031e-08	2.84604e-05	32.0906	35.7035	0.153914	chr5	92201857	92202469	613	+	331	392	351	646	623	513	Uso1	1	1
ENSMUSG00000028464	E003	209.164	0.00575089	32.4426	1.22763e-08	2.87249e-05	26.907	20.3869	-0.40034	chr4	43514862	43515681	820	-	247	213	237	182	164	229	Tpm2	1	1
ENSMUSG00000029405	E002	628.872	0.00369465	32.4059	1.25108e-08	2.89588e-05	33.5721	40.5676	0.273066	chr5	92052164	92053716	1553	-	261	395	331	963	1144	730	G3bp2	1	1
ENSMUSG00000040856	E027	390.773	0.00229161	32.3295	1.30124e-08	2.97996e-05	28.7572	34.3695	0.257205	chr12	109460701	109463336	2636	+	401	299	344	354	370	609	Dlk1	1	1
ENSMUSG00000021196	E001	289.995	0.00315293	32.2572	1.35054e-08	3.05577e-05	24.7083	30.4287	0.300436	chr13	6579768	6581181	1414	-	279	274	306	276	333	294	Pfkp	1	1
ENSMUSG00000051166	E001	173.778	0.00656878	32.2398	1.36274e-08	3.05577e-05	19.8237	23.1241	0.222167	chr12	98786604	98790386	3783	-	154	304	141	176	190	95	Eml5	1	1
ENSMUSG00000026207	E022	61.0901	0.00181618	32.0469	1.50493e-08	3.33983e-05	10.9354	14.9265	0.448872	chr1	75388346	75389104	759	+	54	52	45	71	64	86	Speg	1	1
ENSMUSG00000057074	E006	8.86873	0.0146368	31.8363	1.67728e-08	3.68434e-05	1.13387	5.80654	2.35643	chr8	93319816	93319956	141	-	1	0	0	18	18	17	Ces1g	1	0
ENSMUSG00000089704+ENSMUSG00000031826+ENSMUSG00000092329	E010	253.199	0.00065732	31.6809	1.81701e-08	3.95095e-05	27.6444	23.8137	-0.2152	chr8	119941113	119941404	292	+	295	260	293	210	230	251	Galnt2,Usp10,Gm20388	1	1
ENSMUSG00000030970+ENSMUSG00000030849	E038	45.7243	0.007058	31.4865	2.00828e-08	4.32318e-05	8.25118	12.9339	0.648486	chr7	130241200	130241277	78	-	27	15	25	73	77	61	Ctbp2,Fgfr2	1	0
ENSMUSG00000033985+ENSMUSG00000028689	E062	144.832	0.00119248	31.4169	2.08159e-08	4.41983e-05	17.7213	20.9258	0.239794	chr4	116802597	116804102	1506	+	108	100	105	175	180	213	Tesk2,Ccdc163	1	1
ENSMUSG00000084523+ENSMUSG00000025810	E026	399.057	0.000616694	31.4052	2.09424e-08	4.41983e-05	30.1048	33.7247	0.163813	chr8	128502525	128503363	839	+	361	434	390	450	405	388	Mir1903,Nrp1	1	1
ENSMUSG00000102748+ENSMUSG00000103472+ENSMUSG00000102828+ENSMUSG00000103770+ENSMUSG00000103677+ENSMUSG00000103458+ENSMUSG00000103144+ENSMUSG00000103585+ENSMUSG00000103255+ENSMUSG00000103793+ENSMUSG00000104318+ENSMUSG00000104252+ENSMUSG00000103567+ENSMUSG00000102697+ENSMUSG00000103092+ENSMUSG00000023036+ENSMUSG00000103800+ENSMUSG00000104063+ENSMUSG00000103088+ENSMUSG00000103601+ENSMUSG00000102836+…	E050	22.8143	0.00716706	31.1096	2.43863e-08	5.09669e-05	5.52193	9.84401	0.834075	chr18	37674307	37676907	2601	+	16	11	8	27	29	48	NA,NA,NA,NA,NA,NA,NA,NA,NA,NA,NA,NA,NA,NA,NA,Pcdhga9,NA,NA,NA,NA,NA,NA,NA,NA,NA,Pcdha2,NA,NA,NA,NA,NA,NA,NA,NA,NA,NA,NA,NA,NA,NA,NA	1	0
ENSMUSG00000077220+ENSMUSG00000065160+ENSMUSG00000064968+ENSMUSG00000053332+ENSMUSG00000084667+ENSMUSG00000065735+ENSMUSG00000065228+ENSMUSG00000064440+ENSMUSG00000064816+ENSMUSG00000105780+ENSMUSG00000080463	E069	70.8148	0.00202174	30.9265	2.67984e-08	5.54696e-05	10.2731	14.3052	0.477659	chr1	161038457	161038478	22	+	28	32	16	110	146	99	Gm23436,Mir5117,Snord47,Gas5,Gm23212,Gm24489,Gm25789,Gm26224,Gm22357,NA,Gm22489	1	1
ENSMUSG00000055725	E002	107.6	0.00793728	30.8483	2.79008e-08	5.72014e-05	14.9124	18.9981	0.349346	chr5	97086980	97088164	1185	-	77	86	96	131	132	132	Paqr3	1	1
ENSMUSG00000026069	E017	722.478	0.00263417	30.8168	2.83578e-08	5.75898e-05	43.7334	37.3603	-0.227228	chr1	40461766	40465396	3631	+	436	504	465	1068	1113	809	Il1rl1	1	1
ENSMUSG00000084523+ENSMUSG00000025810	E024	141.308	0.00119569	30.5932	3.18201e-08	6.40172e-05	17.5157	21.4473	0.292141	chr8	128498505	128498601	97	+	123	143	117	152	163	162	Mir1903,Nrp1	1	1
ENSMUSG00000004069+ENSMUSG00000039646	E005	2873.48	0.00191678	30.5525	3.24951e-08	6.47699e-05	69.3783	75.6258	0.124394	chr16	4648182	4650802	2621	+	2531	2233	2467	3366	3040	3843	Dnaja3,Vasn	1	1
ENSMUSG00000064080	E023	241.242	0.00333422	30.3963	3.52199e-08	6.9557e-05	22.6255	27.9462	0.304699	chr6	91259630	91259770	141	+	298	221	216	235	219	280	Fbln2	1	1
ENSMUSG00000023067	E007	1601.58	0.000505578	30.1814	3.93456e-08	7.69986e-05	58.8003	56.5801	-0.0555288	chr17	29099570	29100722	1153	+	2122	1825	2049	1187	1263	1289	Cdkn1a	1	1
ENSMUSG00000029771	E019	182.314	0.00114827	30.1412	4.01715e-08	7.72111e-05	24.0493	20.0713	-0.260861	chr6	29541859	29541871	13	+	153	186	196	191	185	197	Irf5	0	1
ENSMUSG00000092550	E005	18.2666	0.0481113	30.1449	4.00943e-08	7.72111e-05	4.9162	9.23124	0.90898	chr17	34205310	34205449	140	-	11	7	14	26	22	31	Gm20496	1	0
ENSMUSG00000029063	E001	8.87541	0.0121233	29.9336	4.47096e-08	8.5173e-05	2.48238	6.60469	1.41176	chr4	155562378	155562455	78	+	3	1	3	16	14	17	Nadk	1	0
ENSMUSG00000062590+ENSMUSG00000094638+ENSMUSG00000026229	E085	45.1878	0.00267887	29.8261	4.72584e-08	8.92388e-05	13.1933	9.1936	-0.521104	chr1	86257363	86259827	2465	+	53	57	52	45	37	31	Armc9,Gm21972,Psmd1	1	0
ENSMUSG00000059323	E005	219.267	0.000780885	29.7643	4.87894e-08	9.13287e-05	22.0311	25.8292	0.229465	chr15	76623389	76623494	106	-	217	161	175	227	250	304	Tonsl	1	1
ENSMUSG00000022969+ENSMUSG00000022971+ENSMUSG00000093701	E033	440.3	0.00226543	29.3503	6.04059e-08	0.000112099	35.9835	30.7588	-0.226333	chr16	91424925	91425822	898	+	514	463	489	408	380	424	Il10rb,Ifnar2,Gm21970	1	1
ENSMUSG00000062300	E001	291.018	0.00255357	29.2502	6.361e-08	0.000117036	29.2011	24.7409	-0.239128	chr7	19716644	19717787	1144	-	380	342	423	181	201	240	Pvrl2	1	1
ENSMUSG00000052139+ENSMUSG00000105617+ENSMUSG00000106918	E016	229.724	0.00069157	28.4664	9.53364e-08	0.000173923	22.673	26.2769	0.212815	chr5	31616381	31616487	107	+	203	201	180	264	280	270	Bre,NA,NA	1	1
ENSMUSG00000032507	E002	110.533	0.00501416	28.4385	9.67228e-08	0.000174969	15.6575	19.0005	0.279182	chr9	113976707	113978036	1330	-	115	129	98	107	120	104	Fbxl2	1	1
ENSMUSG00000001419	E025	270.791	0.000676615	28.2702	1.05507e-07	0.000188865	24.8109	28.4115	0.195499	chr3	88169931	88172086	2156	+	278	242	299	226	270	330	Mef2d	1	1
ENSMUSG00000016619	E008	1168.12	0.000506662	28.2247	1.08016e-07	0.000188865	49.7934	52.6219	0.079709	chr15	84939646	84942955	3310	+	1038	1021	1196	1229	1302	1312	Nup50	1	1
ENSMUSG00000022565+ENSMUSG00000063268	E062	24.0998	0.0457331	28.2415	1.07085e-07	0.000188865	5.17194	11.4538	1.14705	chr15	76233724	76233738	15	-	24	11	6	30	34	42	Plec,Parp10	1	0
ENSMUSG00000024953	E014	189.799	0.00106735	28.2405	1.07141e-07	0.000188865	24.4195	20.5639	-0.247923	chr19	6909618	6909978	361	-	198	185	205	190	177	199	Prdx5	1	1
ENSMUSG00000027082	E006	616.588	0.00847431	28.2109	1.08791e-07	0.000188865	43.2099	34.7644	-0.313751	chr2	84440723	84442925	2203	-	395	873	437	847	762	445	Tfpi	1	1
ENSMUSG00000052609	E016	77.5847	0.00199296	28.1526	1.12114e-07	0.000193077	12.5552	16.3002	0.376606	chr12	76572395	76572658	264	+	62	59	61	100	95	95	Plekhg3	1	1
ENSMUSG00000029201+ENSMUSG00000105835+ENSMUSG00000037822	E030	23.3384	0.00535997	28.1049	1.14913e-07	0.000196326	9.75622	5.75669	-0.761082	chr5	65453329	65458511	5183	-	33	40	32	11	16	10	Ugdh,NA,Smim14	1	0
ENSMUSG00000026384	E001	36.8195	0.0043612	27.937	1.2533e-07	0.000212437	8.05852	11.6955	0.537369	chr1	119652467	119658043	5577	-	14	48	10	73	56	24	Ptpn4	1	0
ENSMUSG00000028541+ENSMUSG00000091237+ENSMUSG00000078588	E006	51.6558	0.0029197	27.7826	1.35742e-07	0.000228289	13.4002	9.36589	-0.516768	chr4	117868559	117868748	190	-	74	75	79	32	23	31	B4galt2,Gm17114,Ccdc24	1	1
ENSMUSG00000054693	E002	47.3648	0.00258446	27.7404	1.38733e-07	0.00023151	13.2743	9.43187	-0.49302	chr9	70679016	70679259	244	+	42	77	60	40	42	27	Adam10	1	0
ENSMUSG00000029771	E013	105.664	0.00198208	27.6462	1.45659e-07	0.000241198	14.2691	18.0381	0.338152	chr6	29535725	29536117	393	+	69	55	59	148	147	165	Irf5	1	1
ENSMUSG00000022565+ENSMUSG00000063268	E059	71.1894	0.034703	27.2005	1.83413e-07	0.000301396	10.0114	18.4356	0.880849	chr15	76233003	76233389	387	-	64	42	48	92	111	76	Plec,Parp10	1	1
ENSMUSG00000020184	E021	2349.89	0.000149172	27.1407	1.89176e-07	0.000308511	68.0457	65.3274	-0.0588165	chr10	117709718	117709784	67	-	3052	3333	2742	1862	1752	1566	Mdm2	1	1
ENSMUSG00000105402	E006	8.87092	0.0184168	27.0607	1.97168e-07	0.000319128	2.08974	6.11868	1.5499	chr5	64610100	64610155	56	-	3	0	1	13	14	23	NA	1	0
ENSMUSG00000027082	E002	102.928	0.00260933	26.8585	2.18913e-07	0.000346508	13.9137	17.2662	0.31144	chr2	84432860	84433184	325	-	44	76	35	171	187	114	Tfpi	1	1
ENSMUSG00000030970+ENSMUSG00000030849	E045	28.8786	0.00490495	26.8593	2.18819e-07	0.000346508	6.45906	10.3687	0.682843	chr7	130265794	130266191	398	-	13	18	10	48	42	45	Ctbp2,Fgfr2	1	0
ENSMUSG00000066551+ENSMUSG00000097191	E015	153.208	0.000940614	26.8662	2.18039e-07	0.000346508	21.4038	18.5326	-0.207803	chr5	149050588	149050751	164	-	179	236	167	118	132	101	Hmgb1,5730422E09Rik	1	1
ENSMUSG00000051390+ENSMUSG00000024308	E004	57.3844	0.00319099	26.6095	2.49018e-07	0.000391282	14.7817	10.5133	-0.491586	chr17	33916817	33917142	326	+	67	60	63	53	53	53	Zbtb22,Tapbp	1	1
ENSMUSG00000020358	E005	1257.99	0.000190185	26.5666	2.54609e-07	0.000397168	51.5056	54.2629	0.0752382	chr11	51601750	51601890	141	-	1310	1218	1175	1187	1399	1363	Hnrnpab	1	1
ENSMUSG00000043866	E001	3056.03	0.000980541	26.3881	2.79259e-07	0.000432485	72.9821	75.9589	0.0576763	chr7	105739393	105742895	3503	-	3038	2865	2972	3141	3128	3443	Taf10	1	1
ENSMUSG00000089704+ENSMUSG00000031826+ENSMUSG00000092329	E063	1509.38	0.000741884	26.231	3.02913e-07	0.000465768	54.849	58.6819	0.0974502	chr8	124343303	124345299	1997	+	1371	1226	1361	1639	1706	1875	Galnt2,Usp10,Gm20388	1	1
ENSMUSG00000031266	E001	277.063	0.000619013	26.186	3.10057e-07	0.000473372	25.5708	28.062	0.134122	chrX	134588149	134590127	1979	-	274	240	238	300	296	338	Gla	1	1
ENSMUSG00000055407	E010	215.163	0.00102074	26.1558	3.14948e-07	0.000477452	24.6789	21.3446	-0.209406	chr7	99317669	99320352	2684	+	308	308	285	125	132	151	Map6	1	1
ENSMUSG00000030653+ENSMUSG00000032812+ENSMUSG00000110195	E122	4.40577	0.060383	26.0812	3.27356e-07	0.00048937	4.9631	0.00873767	-9.14978	chr7	101509935	101510034	100	+	9	13	5	0	0	0	Pde2a,Arap1,NA	1	0
ENSMUSG00000089704+ENSMUSG00000031826+ENSMUSG00000092329	E007	120.059	0.00237164	26.0924	3.25466e-07	0.00048937	19.9258	15.911	-0.324619	chr8	119936531	119936588	58	+	144	126	158	83	103	115	Galnt2,Usp10,Gm20388	1	1
ENSMUSG00000023118	E016	387.951	0.0039872	25.8952	3.60457e-07	0.000526683	28.1844	34.3723	0.286352	chr7	19036662	19036832	171	+	312	295	330	490	406	527	Sympk	1	1
ENSMUSG00000026956	E004	59.7438	0.00190846	25.8865	3.62099e-07	0.000526683	14.0123	10.2775	-0.447203	chr2	25361494	25361739	246	-	103	88	76	30	25	42	Uap1l1	1	1
ENSMUSG00000027751	E036	3.58941	0.0459975	25.8842	3.62528e-07	0.000526683	4.60608	0.0420426	-6.77554	chr3	54712250	54712752	503	+	8	10	4	0	0	0	Supt20	1	0
ENSMUSG00000030178	E007	4.27143	0.0385945	25.8734	3.64549e-07	0.000526683	0.0216175	4.93654	7.83515	chr6	130301148	130301290	143	-	0	0	0	9	9	8	Klra13-ps	1	0
ENSMUSG00000032410	E017	8.51115	0.0146766	25.8853	3.62318e-07	0.000526683	2.23314	6.20364	1.47404	chr9	95973450	95973516	67	+	1	4	0	23	14	10	Xrn1	1	0
ENSMUSG00000029446	E026	343.393	0.000616809	25.8348	3.71914e-07	0.000533741	28.0862	31.386	0.160259	chr5	129787253	129787449	197	-	361	322	390	319	371	323	Psph	1	1
ENSMUSG00000030265	E007	18.7836	0.0110228	25.8115	3.76435e-07	0.000536651	8.57863	4.81301	-0.83381	chr6	145225074	145225197	124	-	24	33	34	10	9	4	Kras	1	0
ENSMUSG00000039987	E018	7.06976	0.0203805	25.7477	3.89089e-07	0.000551042	5.99161	2.0801	-1.52629	chr5	20793302	20794294	993	-	7	18	13	3	0	2	Phtf2	1	0
ENSMUSG00000030653+ENSMUSG00000032812+ENSMUSG00000110195	E123	3.92269	0.0414227	25.5972	4.20657e-07	0.000591857	4.68254	0.00830534	-9.13904	chr7	101510306	101510418	113	+	12	7	5	0	0	0	Pde2a,Arap1,NA	1	0
ENSMUSG00000052949	E035	4.94435	0.0864636	25.4623	4.51123e-07	0.0006306	5.16148	0.0246006	-7.71295	chr11	116402841	116404395	1555	-	5	14	11	0	0	0	Rnf157	1	0
ENSMUSG00000025103	E005	4.92852	0.0263495	25.2945	4.92111e-07	0.000683456	5.67623	1.91174	-1.57005	chr7	81800385	81800493	109	-	11	6	7	1	2	3	Btbd1	1	0
ENSMUSG00000030220	E013	199.202	0.000910127	25.1758	5.23339e-07	0.000722168	20.0204	23.6723	0.241723	chr6	136941813	136941868	56	-	122	89	127	282	296	295	Arhgdib	1	1
ENSMUSG00000022565+ENSMUSG00000063268	E005	4612.71	0.000339414	25.0413	5.61168e-07	0.000769436	85.1755	82.7147	-0.0422946	chr15	76178519	76181899	3381	-	6465	6361	6123	2732	2552	3827	Plec,Parp10	1	1
ENSMUSG00000029231+ENSMUSG00000099060	E003	48.4961	0.00633844	24.9281	5.95083e-07	0.000810774	8.29101	12.6118	0.605149	chr5	75152352	75152457	106	+	16	18	23	72	64	102	Pdgfra,mmu-mir-7025	1	0
ENSMUSG00000002109	E013	6.74667	0.016817	24.8606	6.16296e-07	0.000834395	5.7249	1.92189	-1.57473	chr2	91234300	91234814	515	-	13	12	12	0	2	2	Ddb2	1	0
ENSMUSG00000026586	E005	537.922	0.00277468	24.7359	6.57492e-07	0.000884606	31.7448	37.1471	0.226729	chr1	163254049	163257760	3712	-	297	325	216	822	862	754	Prrx1	1	1
ENSMUSG00000023118	E013	282.244	0.00446723	24.6944	6.71801e-07	0.000898244	23.9482	29.8778	0.319153	chr7	19035826	19035994	169	+	241	187	237	300	309	442	Sympk	1	1
ENSMUSG00000039942	E001	18.5216	0.0188561	24.5169	7.36608e-07	0.000978816	5.39984	9.36341	0.794118	chr15	5206661	5209784	3124	-	15	23	12	24	18	21	Ptger4	1	0
ENSMUSG00000039105	E001	228.231	0.000595478	24.4951	7.45007e-07	0.000983903	26.0306	22.8854	-0.185783	chr4	63544772	63544999	228	+	265	271	243	216	207	187	Atp6v1g1	1	1
ENSMUSG00000052139+ENSMUSG00000105617+ENSMUSG00000106918	E010	50.5699	0.00258699	24.4185	7.75223e-07	0.00101757	9.77111	13.3857	0.454093	chr5	31614017	31614022	6	+	38	39	28	68	71	64	Bre,NA,NA	0	1
ENSMUSG00000045136	E003	7.73674	0.0166885	24.3448	8.05451e-07	0.00105084	5.92693	2.82136	-1.07089	chr13	34129246	34129354	109	-	14	11	13	1	2	6	Tubb2b	1	0
ENSMUSG00000018398	E023	2029.51	0.000263556	24.3007	8.24091e-07	0.00106868	62.7314	65.2832	0.0575231	chr11	53541899	53544095	2197	+	2344	1958	2030	1934	1820	2263	Sept8	1	1
ENSMUSG00000102748+ENSMUSG00000103472+ENSMUSG00000102828+ENSMUSG00000103770+ENSMUSG00000103677+ENSMUSG00000103458+ENSMUSG00000103144+ENSMUSG00000103585+ENSMUSG00000103255+ENSMUSG00000103793+ENSMUSG00000104318+ENSMUSG00000104252+ENSMUSG00000103567+ENSMUSG00000102697+ENSMUSG00000103092+ENSMUSG00000023036+ENSMUSG00000103800+ENSMUSG00000104063+ENSMUSG00000103088+ENSMUSG00000103601+ENSMUSG00000102836+…	E064	168.195	0.0047606	24.2699	8.3737e-07	0.00107939	18.6275	23.5184	0.336359	chr18	37707039	37709652	2614	+	146	127	135	194	209	212	NA,NA,NA,NA,NA,NA,NA,NA,NA,NA,NA,NA,NA,NA,NA,Pcdhga9,NA,NA,NA,NA,NA,NA,NA,NA,NA,Pcdha2,NA,NA,NA,NA,NA,NA,NA,NA,NA,NA,NA,NA,NA,NA,NA	1	1
ENSMUSG00000028949	E001	566.955	0.00161109	24.1408	8.95439e-07	0.00114738	35.7447	39.1556	0.131491	chr5	24590818	24592621	1804	-	577	550	525	558	622	617	Smarcd3	1	1
ENSMUSG00000041997	E025	15.6255	0.0104667	24.1119	9.08976e-07	0.00115783	4.54752	8.30286	0.868527	chr2	70768862	70768930	69	-	8	9	8	24	31	15	Tlk1	1	0
ENSMUSG00000098606+ENSMUSG00000026463	E004	194.371	0.00701567	24.0494	9.38967e-07	0.001189	18.6749	13.93	-0.42291	chr1	133702674	133706310	3637	-	363	365	375	24	18	36	mmu-mir-6903,Atp2b4	1	1
ENSMUSG00000034714	E016	410.548	0.000579064	23.9938	9.66449e-07	0.00120957	30.7833	33.5923	0.125982	chr11	114719129	114720977	1849	+	500	448	465	339	340	405	Ttyh2	1	1
ENSMUSG00000098614+ENSMUSG00000021540	E022	241.313	0.00117449	23.9943	9.66201e-07	0.00120957	23.7861	26.5073	0.156271	chr13	56740305	56742377	2073	+	189	255	233	260	293	237	SMAD5-AS1_2,Smad5	1	1
ENSMUSG00000025591	E002	148.219	0.00136608	23.9767	9.75088e-07	0.00121332	17.9972	21.0889	0.228713	chr8	66474330	66476909	2580	-	88	129	104	226	214	141	Tma16	1	1
ENSMUSG00000045136	E002	8.87738	0.0125162	23.9624	9.82341e-07	0.00121532	6.2292	3.25756	-0.935256	chr13	34128872	34128982	111	-	14	15	13	3	5	4	Tubb2b	1	0
ENSMUSG00000059208+ENSMUSG00000079557	E048	71.2729	0.00159362	23.8757	1.02761e-06	0.00126407	12.1391	15.6404	0.36561	chr17	33703139	33703201	63	-	60	65	50	92	93	74	Hnrnpm,March2	1	1
ENSMUSG00000019970	E010	20.9228	0.00565501	23.8099	1.06332e-06	0.00130056	9.54714	5.89618	-0.695289	chr10	21993890	21994181	292	+	21	25	29	19	20	13	Sgk1	1	0
ENSMUSG00000034377	E017	28.3992	0.00828314	23.7921	1.07323e-06	0.00130527	9.83535	6.34652	-0.63201	chr17	6124711	6124835	125	+	41	38	58	14	10	11	Tulp4	1	0
ENSMUSG00000071176	E007	119.735	0.00106321	23.7471	1.09862e-06	0.00132864	15.7362	19.2246	0.288862	chr8	14928772	14928936	165	+	85	81	73	165	150	175	Arhgef10	1	1
ENSMUSG00000046364+ENSMUSG00000065016	E007	34.2471	0.00409439	23.5625	1.2092e-06	0.00145421	11.3181	7.83482	-0.530659	chr7	109519270	109519475	206	+	43	44	50	22	22	27	Rpl27a,Snora3	1	0
ENSMUSG00000050565	E013	651.451	0.00245843	23.5131	1.24069e-06	0.00148378	36.5012	41.3487	0.179898	chr1	156051670	156053529	1860	+	471	440	427	968	898	761	Tor1aip2	1	1
ENSMUSG00000071176	E005	88.0126	0.0055201	23.4758	1.26495e-06	0.00150444	12.6707	17.0283	0.426435	chr8	14925050	14925220	171	+	49	64	41	117	124	141	Arhgef10	1	1
ENSMUSG00000068206+ENSMUSG00000091135	E041	3.62598	0.0379478	23.441	1.28805e-06	0.00152349	4.3876	0.0208781	-7.7153	chr15	79256093	79256674	582	+	6	8	8	0	0	0	Pick1,Gm17209	1	0
ENSMUSG00000022754	E010	103.034	0.00251227	23.3941	1.31984e-06	0.00155257	18.3287	14.587	-0.329423	chr16	56885813	56886166	354	-	85	61	83	117	150	130	Tmem45a	1	1
ENSMUSG00000052139+ENSMUSG00000105617+ENSMUSG00000106918	E009	50.8884	0.00250963	23.3286	1.36553e-06	0.00159759	9.86293	13.3855	0.440586	chr5	31614013	31614016	4	+	38	41	28	68	69	66	Bre,NA,NA	0	1
ENSMUSG00000052534	E002	1018.65	0.000421512	23.1525	1.49649e-06	0.00174133	46.0742	48.4489	0.0725057	chr1	168153542	168158329	4788	-	630	689	765	1429	1369	1312	Pbx1	1	1
ENSMUSG00000051278	E017	5.24304	0.0633342	23.0893	1.54647e-06	0.00178982	0.0314649	4.89278	7.28077	chr3	127586019	127586203	185	+	0	0	0	14	7	11	4930422G04Rik	1	0
ENSMUSG00000027890	E008	3.95565	0.0408987	22.8929	1.7128e-06	0.00197172	2.68503	3.50382	0.383992	chr3	108043895	108043959	65	-	6	6	6	0	4	2	Gstm4	1	0
ENSMUSG00000084523+ENSMUSG00000025810	E025	94.8632	0.00178643	22.7453	1.84957e-06	0.00211784	14.2938	17.7759	0.314533	chr8	128500622	128500672	51	+	81	91	81	97	115	112	Mir1903,Nrp1	1	1
ENSMUSG00000030067+ENSMUSG00000093661+ENSMUSG00000105902+ENSMUSG00000030068	E077	51.7209	0.00228886	22.7253	1.86889e-06	0.00212863	13.3259	9.88855	-0.430402	chr6	99625135	99627053	1919	-	58	74	80	34	32	36	Foxp1,Eif4e3,NA,Gm20696	1	1
ENSMUSG00000052139+ENSMUSG00000105617+ENSMUSG00000106918	E008	52.0458	0.00232719	22.5071	2.09366e-06	0.00237209	10.0444	13.4827	0.424715	chr5	31613985	31614012	28	+	40	41	30	69	70	67	Bre,NA,NA	1	1
ENSMUSG00000029203	E021	64.4068	0.0213015	22.4241	2.18611e-06	0.0024622	10.0518	16.1217	0.681541	chr5	65596029	65598929	2901	+	38	45	39	105	99	66	Ube2k	1	1
ENSMUSG00000061288	E022	23.5448	0.00500725	22.4154	2.19606e-06	0.0024622	9.34456	5.9309	-0.655875	chr5	117217159	117217240	82	+	37	33	38	11	13	11	Taok3	1	0
ENSMUSG00000021134	E023	107.966	0.00360439	22.3878	2.22782e-06	0.00248486	18.4803	14.1391	-0.386303	chr12	80947796	80947865	70	+	172	172	131	59	54	70	Srsf5	1	1
ENSMUSG00000028041	E019	3.79793	0.030546	22.3737	2.24422e-06	0.00249025	4.61438	0.920105	-2.32627	chr3	89340920	89340937	18	-	7	6	9	1	0	0	Adam15	1	0
ENSMUSG00000030763	E003	31.2179	0.00356659	22.1079	2.57753e-06	0.00284544	7.41093	10.7678	0.539003	chr7	123378056	123378255	200	+	18	23	20	43	39	47	Lcmt1	1	0
ENSMUSG00000098956+ENSMUSG00000032480	E026	97.4818	0.00167576	22.0976	2.59128e-06	0.00284602	14.2622	17.7576	0.316245	chr9	110087943	110088266	324	-	77	62	77	126	105	146	uc_338,Dhx30	1	1
ENSMUSG00000028759	E024	43.1306	0.0038241	22.0725	2.62546e-06	0.00286892	12.3391	8.71611	-0.501483	chr4	138226053	138228582	2530	+	65	52	67	32	24	22	Hp1bp3	1	0
ENSMUSG00000033623	E015	12.6328	0.0139938	22.0258	2.6901e-06	0.00292471	3.77662	7.46946	0.983906	chr5	108487925	108489224	1300	+	6	5	5	23	14	24	Pcgf3	1	0
ENSMUSG00000029394	E009	30.757	0.00783766	22.0058	2.71822e-06	0.00294043	10.623	6.87275	-0.628239	chr5	124351141	124351654	514	-	54	40	46	15	16	16	Cdk2ap1	1	0
ENSMUSG00000031303	E029	724.549	0.000474591	21.9368	2.81775e-06	0.00303286	42.5514	40.9045	-0.0569498	chrX	160122927	160123351	425	+	760	698	852	675	750	666	Map3k15	1	1
ENSMUSG00000079491	E002	289.49	0.00178594	21.8803	2.90196e-06	0.00310795	24.5551	28.0805	0.193548	chr17	36117090	36117456	367	-	188	184	148	423	398	422	H2-T10	1	1
ENSMUSG00000030653+ENSMUSG00000032812+ENSMUSG00000110195	E121	4.59375	0.114055	21.8561	2.93882e-06	0.00313185	5.05775	0.00950387	-9.05576	chr7	101509717	101509791	75	+	5	15	8	0	0	0	Pde2a,Arap1,NA	1	0
ENSMUSG00000029390	E014	2133.54	0.00126463	21.8179	2.99784e-06	0.00317901	63.4852	66.7582	0.0725252	chr5	124549411	124550496	1086	+	2087	1864	1871	2309	2474	2374	Tmed2	1	1
ENSMUSG00000015337	E003	126.127	0.0293274	21.6677	3.24209e-06	0.00342117	20.4613	16.4538	-0.31448	chr2	30173691	30174069	379	+	138	161	123	105	110	131	Endog	1	1
ENSMUSG00000027082	E003	107.615	0.0134739	21.5407	3.46391e-06	0.00363741	13.444	17.9509	0.417093	chr2	84434242	84434421	180	-	39	83	23	170	191	150	Tfpi	1	1
ENSMUSG00000015337	E001	12.0048	0.0144518	21.4667	3.60028e-06	0.00376225	4.04942	6.73826	0.734661	chr2	30171493	30172066	574	+	8	4	4	12	22	23	Endog	1	0
ENSMUSG00000089083+ENSMUSG00000072772+ENSMUSG00000004263+ENSMUSG00000107478	E007	561.616	0.0138067	21.3527	3.82075e-06	0.00397336	32.2749	42.7881	0.406796	chr6	124740519	124740695	177	-	534	548	502	615	571	648	Rnu7,Grcc10,Atn1,NA	1	1
ENSMUSG00000066415	E005	277.272	0.00097855	21.3202	3.88606e-06	0.00402185	25.6009	28.0407	0.131327	chr9	101101786	101104800	3015	+	208	295	248	353	328	255	Msl2	1	1
ENSMUSG00000032218	E008	237.988	0.000604937	21.2167	4.10165e-06	0.00420454	26.4197	23.5291	-0.167171	chr9	70419001	70419129	129	-	296	241	256	221	201	233	Ccnb2	1	1
ENSMUSG00000050379	E004	240.135	0.000729143	21.223	4.08827e-06	0.00420454	26.5114	23.5486	-0.170975	chrX	36915348	36916545	1198	-	290	277	261	212	225	196	Sept6	1	1
ENSMUSG00000052139+ENSMUSG00000105617+ENSMUSG00000106918	E017	476.347	0.000815042	21.1552	4.23551e-06	0.00432119	32.9691	36.0746	0.129872	chr5	31622377	31622572	196	+	495	408	388	501	559	548	Bre,NA,NA	1	1
ENSMUSG00000020184	E020	2104.51	0.000277821	21.1371	4.2756e-06	0.00434151	65.319	62.5268	-0.0630292	chr10	117709700	117709717	18	-	2740	2945	2504	1670	1536	1416	Mdm2	1	1
ENSMUSG00000015749	E026	679.513	0.000678004	20.9927	4.61041e-06	0.00459478	38.9115	42.1362	0.114864	chr3	95945636	95947269	1634	+	580	682	587	813	800	673	Anp32e	1	1
ENSMUSG00000020576	E002	10.8351	0.01119	21.0052	4.58045e-06	0.00459478	2.99337	6.50377	1.11951	chr12	13271164	13271218	55	+	2	5	1	18	21	19	Nbas	1	0
ENSMUSG00000023118	E011	174.105	0.00101849	21.0099	4.56924e-06	0.00459478	19.6165	23.2264	0.243699	chr7	19034407	19034533	127	+	151	129	160	182	208	228	Sympk	1	1
ENSMUSG00000027962	E008	71.9357	0.0019176	20.9979	4.5978e-06	0.00459478	11.4908	14.8527	0.370246	chr3	116122280	116123793	1514	-	40	42	30	108	116	102	Vcam1	1	1
ENSMUSG00000024188	E031	396.231	0.000384503	20.9578	4.69519e-06	0.00465771	30.4675	33.1023	0.119659	chr17	26281993	26285504	3512	+	409	374	393	431	417	386	Luc7l	1	1
ENSMUSG00000060032	E005	55.4249	0.00299142	20.9313	4.76043e-06	0.00470077	10.8677	13.6324	0.326989	chr6	136809794	136810074	281	+	44	44	49	68	65	67	H2afj	1	1
ENSMUSG00000092550	E003	12.4373	0.0193921	20.8872	4.8715e-06	0.00478849	6.6571	4.29442	-0.632431	chr17	34200027	34200257	231	-	30	17	12	4	6	7	Gm20496	1	0
ENSMUSG00000030788	E002	72.3215	0.0222436	20.8449	4.98019e-06	0.00487307	11.3437	16.6534	0.553929	chr7	110800614	110800989	376	-	53	40	68	81	94	103	Rnf141	1	1
ENSMUSG00000031565	E019	141.78	0.00181663	20.8286	5.0228e-06	0.00489253	20.2666	16.6894	-0.28017	chr8	25555677	25555729	53	+	216	184	226	73	73	89	Fgfr1	1	1
ENSMUSG00000039191	E033	1747.87	0.00256551	20.7558	5.21731e-06	0.0050591	61.9532	58.0754	-0.0932518	chr5	53653305	53656137	2833	+	1886	2060	2311	1350	1571	1436	Rbpj	1	1
ENSMUSG00000026238	E009	346.788	0.000627965	20.6516	5.50898e-06	0.00529647	31.0945	28.6152	-0.119878	chr1	86529456	86529527	72	+	405	353	360	336	314	342	Ptma	1	1
ENSMUSG00000031565	E017	111.396	0.00111904	20.6508	5.51131e-06	0.00529647	18.0592	14.7623	-0.290816	chr8	25555617	25555658	42	+	177	147	170	59	54	70	Fgfr1	1	1
ENSMUSG00000044864	E002	504.686	0.000610405	20.6265	5.5819e-06	0.00534047	33.4358	36.2517	0.116657	chr3	38449651	38452078	2428	-	362	353	381	683	708	582	Ankrd50	1	1
ENSMUSG00000024376	E023	25.2985	0.00619501	20.6179	5.60685e-06	0.0053406	9.81993	6.4236	-0.61233	chr18	34005985	34006422	438	-	40	35	34	17	12	16	Epb4.1l4a	1	0
ENSMUSG00000051978	E009	3.4603	0.0450349	20.5879	5.69545e-06	0.00539009	0.0385247	4.23109	6.7791	chr8	14090280	14090301	22	-	0	0	0	6	11	4	Erich1	1	0
ENSMUSG00000052105	E021	11.663	0.0116285	20.5834	5.70889e-06	0.00539009	4.15886	7.66933	0.882914	chr17	66368294	66368460	167	-	17	10	12	13	11	8	Soga2	1	0
ENSMUSG00000077220+ENSMUSG00000065160+ENSMUSG00000064968+ENSMUSG00000053332+ENSMUSG00000084667+ENSMUSG00000065735+ENSMUSG00000065228+ENSMUSG00000064440+ENSMUSG00000064816+ENSMUSG00000105780+ENSMUSG00000080463	E030	48.371	0.019226	20.5439	5.82807e-06	0.00547245	14.4599	9.11841	-0.665204	chr1	161036630	161036681	52	+	42	70	40	64	47	32	Gm23436,Mir5117,Snord47,Gas5,Gm23212,Gm24489,Gm25789,Gm26224,Gm22357,NA,Gm22489	1	0
ENSMUSG00000111187+ENSMUSG00000030771+ENSMUSG00000038244	E055	3.28507	0.0322006	20.5377	5.84696e-06	0.00547245	0.897617	4.39422	2.29144	chr7	112412803	112412987	185	+	1	0	0	6	7	6	NA,Micalcl,Mical2	1	0
ENSMUSG00000071637	E001	1665.69	0.0182219	20.4861	6.00666e-06	0.00559759	46.9228	56.6467	0.271704	chr16	15887286	15888415	1130	+	555	502	456	2869	2585	3176	Cebpd	1	1
ENSMUSG00000025290	E005	182.311	0.00669526	20.4569	6.09901e-06	0.00565914	24.6496	19.3223	-0.351295	chr14	24495430	24495432	3	+	239	198	212	152	142	166	Rps24	0	1
ENSMUSG00000020173	E022	1.65196	0.0758315	20.4219	6.21146e-06	0.00568991	4.02052	0.0102734	-8.61233	chr11	12375810	12376038	229	-	4	2	4	0	0	0	Cobl	1	0
ENSMUSG00000027536	E003	2.98027	0.0557627	20.4253	6.20056e-06	0.00568991	4.24565	0.0249781	-7.40918	chr3	10385552	10385729	178	+	5	5	8	0	0	0	Chmp4c	1	0
ENSMUSG00000035325	E017	249.256	0.00967833	20.432	6.17885e-06	0.00568991	28.6483	21.6833	-0.401868	chr5	100373485	100373715	231	-	321	262	403	197	149	180	Sec31a	1	1
ENSMUSG00000040818	E022	128.375	0.00406921	20.3376	6.49111e-06	0.00592088	16.9592	20.0984	0.245015	chr14	26629428	26634322	4895	+	110	133	91	158	159	131	Dennd6a	1	1
ENSMUSG00000077220+ENSMUSG00000065160+ENSMUSG00000064968+ENSMUSG00000053332+ENSMUSG00000084667+ENSMUSG00000065735+ENSMUSG00000065228+ENSMUSG00000064440+ENSMUSG00000064816+ENSMUSG00000105780+ENSMUSG00000080463	E016	123.131	0.00248998	20.3067	6.59708e-06	0.00599215	20.167	16.0727	-0.327379	chr1	161035474	161035751	278	+	120	107	73	138	178	134	Gm23436,Mir5117,Snord47,Gas5,Gm23212,Gm24489,Gm25789,Gm26224,Gm22357,NA,Gm22489	1	1
ENSMUSG00000022836	E034	144.274	0.00446888	20.271	6.72112e-06	0.00607917	21.1992	17.4512	-0.28068	chr16	35000273	35002420	2148	+	104	118	91	197	153	216	Mylk	1	1
ENSMUSG00000020156	E013	202.269	0.001634	20.1928	7.0017e-06	0.00628018	21.3791	24.4939	0.19622	chr10	80232238	80232680	443	+	193	142	155	263	248	230	Mum1	1	1
ENSMUSG00000065782+ENSMUSG00000065087+ENSMUSG00000065392+ENSMUSG00000065281+ENSMUSG00000065280+ENSMUSG00000065378+ENSMUSG00000108414+ENSMUSG00000064721+ENSMUSG00000065305	E027	9.34617	0.0130218	20.1966	6.98779e-06	0.00628018	6.60201	3.18011	-1.05383	chr19	8724868	8724896	29	+	17	17	11	4	7	1	Gm22680,Snord22,Gm25894,Gm24452,Gm24453,Gm22744,NA,Gm25855,Gm23246	1	0
ENSMUSG00000068823	E023	55.4191	0.00277256	20.1554	7.13996e-06	0.00637761	14.0334	10.7279	-0.387496	chr3	103040441	103040533	93	+	51	87	46	68	60	26	Csde1	1	1
ENSMUSG00000029771	E010	34.0319	0.0032239	20.1375	7.20693e-06	0.00641083	7.42697	10.6592	0.521247	chr6	29535041	29535074	34	+	17	14	18	55	53	50	Irf5	1	0
ENSMUSG00000039967	E001	268.048	0.00531907	20.1206	7.27081e-06	0.00644104	26.9659	25.6605	-0.0715874	chr4	34803113	34812043	8931	-	74	546	66	489	313	154	Zfp292	1	1
ENSMUSG00000020289	E017	4.93524	0.027005	20.0814	7.42149e-06	0.00654758	5.04888	1.61265	-1.64653	chr11	32238989	32239290	302	-	8	10	9	0	0	3	Nprl3	1	0
ENSMUSG00000023118	E006	117.622	0.0011956	20.0077	7.71298e-06	0.00664016	15.9499	19.4286	0.284636	chr7	19028864	19028987	124	+	94	95	99	121	149	157	Sympk	1	1
ENSMUSG00000030970+ENSMUSG00000030849	E017	11.0373	0.0254718	20.0052	7.72318e-06	0.00664016	3.03117	6.81522	1.16889	chr7	130177780	130177865	86	-	1	4	4	12	22	24	Ctbp2,Fgfr2	1	0
ENSMUSG00000031171	E019	3.45107	0.0347062	20.0204	7.66184e-06	0.00664016	0.919605	4.40551	2.26022	chrX	8248522	8248978	457	-	0	1	0	6	8	6	Ftsj1	1	0
ENSMUSG00000031816	E022	9.82407	0.0129734	20.0005	7.74235e-06	0.00664016	6.77827	3.46181	-0.96939	chr8	121101594	121102722	1129	-	16	18	11	6	2	7	Mthfsd	1	0
ENSMUSG00000033021	E037	40.3058	0.00359256	20.0006	7.7416e-06	0.00664016	12.1894	8.82442	-0.466049	chr1	75442185	75442223	39	+	53	46	49	29	38	30	Gmppa	1	0
ENSMUSG00000035863	E008	52.7011	0.00251892	20.0024	7.73435e-06	0.00664016	10.0891	13.1636	0.383765	chr10	79816792	79816923	132	+	34	37	28	76	69	77	Palm	1	1
ENSMUSG00000077220+ENSMUSG00000065160+ENSMUSG00000064968+ENSMUSG00000053332+ENSMUSG00000084667+ENSMUSG00000065735+ENSMUSG00000065228+ENSMUSG00000064440+ENSMUSG00000064816+ENSMUSG00000105780+ENSMUSG00000080463	E033	80.4066	0.00231111	20.0369	7.59611e-06	0.00664016	16.6758	12.88	-0.372622	chr1	161036742	161036819	78	+	64	86	53	108	102	77	Gm23436,Mir5117,Snord47,Gas5,Gm23212,Gm24489,Gm25789,Gm26224,Gm22357,NA,Gm22489	1	1
ENSMUSG00000078517+ENSMUSG00000066036	E030	102.009	0.00858923	19.9832	7.81252e-06	0.00667375	14.3372	19.1446	0.417177	chr4	139375346	139375927	582	+	109	99	85	104	116	108	Emc1,Ubr4	1	1
ENSMUSG00000038729+ENSMUSG00000090053+ENSMUSG00000089945	E015	96.2747	0.00899574	19.9163	8.09094e-06	0.00688427	13.7791	18.5685	0.430376	chr4	57709490	57710143	654	+	97	73	72	114	121	109	Akap2,Palm2,Gm20459	1	1
ENSMUSG00000028041	E018	4.11694	0.0262281	19.8943	8.18426e-06	0.00693626	4.71644	1.30126	-1.85779	chr3	89340863	89340919	57	-	9	6	8	1	1	0	Adam15	1	0
ENSMUSG00000046364+ENSMUSG00000065016	E009	35.5742	0.00362083	19.8197	8.51021e-06	0.00718422	11.3586	8.21043	-0.468261	chr7	109519585	109519648	64	+	47	41	50	23	30	25	Rpl27a,Snora3	1	0
ENSMUSG00000023284	E006	87.4956	0.0117388	19.781	8.68418e-06	0.00729716	13.5521	17.3083	0.352943	chr5	110118419	110118550	132	+	51	126	54	88	133	81	Zfp605	1	1
ENSMUSG00000040584	E031	3.11264	0.0486515	19.7749	8.71179e-06	0.00729716	0.868972	4.41652	2.34553	chr5	8738695	8738892	198	+	1	0	0	7	4	7	Abcb1a	1	0
ENSMUSG00000030178	E012	10.5197	0.0210304	19.7534	8.81035e-06	0.00735111	5.44229	5.30265	-0.0375003	chr6	130306316	130306427	112	-	13	11	10	9	13	8	Klra13-ps	1	0
ENSMUSG00000053398	E007	203.479	0.00217536	19.7442	8.85317e-06	0.00735832	21.1312	24.6925	0.224698	chr3	98320683	98320794	112	-	147	130	193	260	242	264	Phgdh	1	1
ENSMUSG00000078517+ENSMUSG00000066036	E011	61.3284	0.00185629	19.709	9.01752e-06	0.00746609	11.3689	14.6559	0.366391	chr4	139360030	139360179	150	+	65	59	59	53	63	74	Emc1,Ubr4	1	1
ENSMUSG00000040028	E001	83.4965	0.004696	19.6641	9.23178e-06	0.0076142	13.0037	16.7842	0.36818	chr8	4285382	4288342	2961	-	73	60	55	100	128	92	Elavl1	1	1
ENSMUSG00000036550	E042	485.171	0.000361559	19.6392	9.35295e-06	0.0076847	36.3365	33.4345	-0.120078	chr8	95744213	95744390	178	-	393	563	544	550	503	396	Cnot1	1	1
ENSMUSG00000041361+ENSMUSG00000032199+ENSMUSG00000092137	E002	1063.4	0.000381141	19.618	9.45754e-06	0.00773839	47.9236	50.3717	0.0718767	chr9	71478471	71479324	854	-	987	917	933	1089	1252	1289	Myzap,Polr2m,Gcom1	1	1
ENSMUSG00000050565	E021	583.732	0.00222871	19.6114	9.49019e-06	0.00773839	39.6418	36.1288	-0.133875	chr1	156064843	156068861	4019	+	536	547	524	655	671	618	Tor1aip2	1	1
ENSMUSG00000030970+ENSMUSG00000030849	E011	18.8719	0.00892094	19.6003	9.54544e-06	0.00775407	5.04756	8.47681	0.747936	chr7	130169739	130169741	3	-	8	9	8	35	23	32	Ctbp2,Fgfr2	0	0
ENSMUSG00000029823	E036	202.737	0.00309067	19.5568	9.76526e-06	0.00787321	21.1399	25.0643	0.24567	chr6	38608153	38608939	787	+	143	232	149	249	226	236	Luc7l2	1	1
ENSMUSG00000033016	E004	132.926	0.00701677	19.5621	9.73805e-06	0.00787321	16.5383	20.9247	0.339391	chr18	80647435	80649831	2397	-	183	128	186	92	103	115	Nfatc1	1	1
ENSMUSG00000021134	E024	120.929	0.0072489	19.4921	1.01017e-05	0.00811407	19.6561	14.696	-0.419554	chr12	80947866	80948128	263	+	190	216	134	73	56	69	Srsf5	1	1
ENSMUSG00000020085	E022	102.574	0.00550756	19.4356	1.04047e-05	0.00832638	18.2657	14.5039	-0.332699	chr10	61739028	61739260	233	+	131	119	150	86	67	70	Aifm2	1	1
ENSMUSG00000029034	E026	80.2949	0.00184613	19.3866	1.06756e-05	0.00851153	13.0983	16.315	0.316828	chr4	155888184	155888326	143	+	74	51	75	101	96	91	Cpsf3l	1	1
ENSMUSG00000079037+ENSMUSG00000098754+ENSMUSG00000027338	E006	42.7529	0.00252561	19.3776	1.07257e-05	0.00851991	12.0433	9.24202	-0.381947	chr2	131918028	131918158	131	+	60	53	56	29	27	35	Prnp,PRND,Prnd	1	0
ENSMUSG00000030653+ENSMUSG00000032812+ENSMUSG00000110195	E115	4.57558	0.0314557	19.3464	1.09024e-05	0.00862842	4.87336	1.33779	-1.86506	chr7	101505919	101505996	78	+	11	10	5	0	1	1	Pde2a,Arap1,NA	1	0
ENSMUSG00000049734+ENSMUSG00000105383+ENSMUSG00000025646	E011	5.26015	0.0202827	19.2729	1.13303e-05	0.00893429	5.14596	1.86024	-1.46795	chr9	109059785	109059809	25	-	11	8	9	2	1	1	Trex1,NA,Atrip	1	0
ENSMUSG00000027071	E002	62.4277	0.00309118	19.2578	1.14204e-05	0.00897246	11.674	8.00519	-0.54429	chr2	84998642	84998842	201	-	121	124	104	8	17	6	P2rx3	1	1
ENSMUSG00000063018	E005	2.45998	0.0601494	19.2487	1.14746e-05	0.00898225	0.0176775	3.91975	7.7927	chrX	7412685	7412825	141	-	0	0	0	5	3	7	2010204K13Rik	1	0
ENSMUSG00000077220+ENSMUSG00000065160+ENSMUSG00000064968+ENSMUSG00000053332+ENSMUSG00000084667+ENSMUSG00000065735+ENSMUSG00000065228+ENSMUSG00000064440+ENSMUSG00000064816+ENSMUSG00000105780+ENSMUSG00000080463	E070	58.3462	0.00686139	19.1464	1.21065e-05	0.00944254	9.35755	12.995	0.473758	chr1	161038479	161038532	54	+	22	28	13	81	122	89	Gm23436,Mir5117,Snord47,Gas5,Gm23212,Gm24489,Gm25789,Gm26224,Gm22357,NA,Gm22489	1	1
ENSMUSG00000024960	E007	113.533	0.00128756	19.1241	1.2249e-05	0.00951924	15.9338	19.127	0.263521	chr19	6955714	6955906	193	-	110	105	116	110	128	121	Plcb3	1	1
ENSMUSG00000004980	E004	372.376	0.000606875	19.0852	1.25007e-05	0.00967989	29.3477	32.3831	0.141994	chr6	51461145	51461433	289	-	333	416	300	390	453	375	Hnrnpa2b1	1	1
ENSMUSG00000043940	E045	53.805	0.00914397	19.0218	1.29231e-05	0.00997104	13.3254	9.32368	-0.515211	chr5	101907449	101907610	162	-	74	71	104	23	18	36	Wdfy3	1	1
ENSMUSG00000022969+ENSMUSG00000022971+ENSMUSG00000093701	E026	66.1698	0.00174173	19.0029	1.30517e-05	0.0100344	15.0425	11.7814	-0.352532	chr16	91414613	91414632	20	+	86	81	69	56	50	61	Il10rb,Ifnar2,Gm21970	1	1
ENSMUSG00000071637	E003	57.0406	0.00468022	18.9775	1.32267e-05	0.0101327	12.4557	10.9793	-0.182025	chr16	15888554	15889689	1136	+	26	35	30	83	90	83	Cebpd	1	1
ENSMUSG00000034595	E010	656.865	0.00103689	18.9521	1.34039e-05	0.010232	38.6282	41.2176	0.0936048	chr17	35874797	35875492	696	+	782	651	745	563	614	638	Ppp1r18	1	1
ENSMUSG00000032103	E009	33.2388	0.010086	18.9147	1.36698e-05	0.0103982	7.32089	10.5143	0.522264	chr9	35566421	35566839	419	+	14	29	4	62	54	40	Pus3	1	0
ENSMUSG00000015749	E027	55.1719	0.00246672	18.8809	1.39136e-05	0.0105464	10.5085	13.7373	0.386542	chr3	95947270	95947390	121	+	46	41	34	77	75	63	Anp32e	1	1
ENSMUSG00000029771	E011	77.0047	0.00240066	18.8618	1.40538e-05	0.0106152	12.2836	15.4001	0.3262	chr6	29535253	29535346	94	+	36	44	55	119	115	99	Irf5	1	1
ENSMUSG00000073147	E009	3.43609	0.0749612	18.8406	1.42108e-05	0.0106962	4.26368	0.050878	-6.38891	chr5	23403726	23403816	91	-	4	12	5	0	0	0	5031425E22Rik	1	0
ENSMUSG00000031754	E001	258.464	0.0236661	18.7885	1.46043e-05	0.0109541	20.7244	30.1182	0.539306	chr8	94015496	94019404	3909	-	143	210	132	377	391	321	Nudt21	1	1
ENSMUSG00000022770	E058	136.769	0.000956366	18.71	1.52182e-05	0.0112965	17.6263	20.5944	0.224521	chr16	31872685	31873346	662	+	108	139	115	153	174	143	Dlg1	1	1
ENSMUSG00000027245+ENSMUSG00000074884	E009	150.471	0.00127322	18.713	1.51941e-05	0.0112965	18.4531	21.7002	0.233844	chr2	121450698	121450720	23	+	165	135	120	153	179	164	Hypk,Serf2	1	1
ENSMUSG00000043323	E026	354.52	0.00746059	18.7184	1.51513e-05	0.0112965	27.3342	33.2318	0.281855	chr5	110429875	110431862	1988	-	347	345	408	285	283	486	Fbrsl1	1	1
ENSMUSG00000027533	E004	989.174	0.000298884	18.6855	1.5415e-05	0.0114033	48.7455	46.678	-0.0625253	chr3	10014971	10015143	173	+	915	930	852	1169	1110	1044	Fabp5	1	1
ENSMUSG00000020241	E002	408.926	0.000506955	18.6463	1.57353e-05	0.0116004	30.6517	33.4627	0.126588	chr10	76597835	76599893	2059	-	406	313	315	458	385	613	Col6a2	1	1
ENSMUSG00000031640+ENSMUSG00000079057+ENSMUSG00000109764	E029	17.4311	0.00846047	18.6154	1.59925e-05	0.0117098	8.63684	5.51026	-0.648384	chr8	45328113	45328225	113	-	25	14	19	18	19	11	Klkb1,Cyp4v3,NA	1	0
ENSMUSG00000035295+ENSMUSG00000026755	E015	1313.27	0.00245922	18.6204	1.59503e-05	0.0117098	51.1166	56.6331	0.147853	chr2	39001620	39001700	81	+	1452	1304	1317	1263	1294	1359	Wdr38,Arpc5l	1	1
ENSMUSG00000026234+ENSMUSG00000064837+ENSMUSG00000064696+ENSMUSG00000104627	E028	4912.11	0.000115712	18.5861	1.62401e-05	0.0118507	88.4467	86.7381	-0.0281417	chr1	86356957	86357311	355	-	3276	7362	4390	5745	5564	3578	Ncl,Snora75,Gm24148,NA	1	1
ENSMUSG00000029390	E006	6.95027	0.038181	18.5333	1.66957e-05	0.0121421	5.81619	2.2877	-1.34618	chr5	124541336	124541432	97	+	11	9	16	0	2	4	Tmed2	1	0
ENSMUSG00000005610+ENSMUSG00000088948	E002	949.388	0.00021871	18.5109	1.68938e-05	0.0122037	45.6789	48.1659	0.0764842	chr7	111071932	111072368	437	-	749	1031	877	1119	1136	863	Eif4g2,Gm23262	1	1
ENSMUSG00000045007	E011	7.40349	0.0264921	18.5143	1.68631e-05	0.0122037	2.08843	5.54706	1.4093	chr11	101161405	101161787	383	+	2	0	2	10	12	19	Tubg2	1	0
ENSMUSG00000015143	E004	245.807	0.00054625	18.4707	1.72534e-05	0.0124218	23.931	26.8047	0.163604	chr12	80170183	80170248	66	-	278	247	280	204	225	260	Actn1	1	1
ENSMUSG00000036120	E002	344.424	0.000653202	18.4545	1.74006e-05	0.012486	30.8226	28.6805	-0.10392	chr8	70130806	70133265	2460	-	347	288	366	361	363	368	Rfxank	1	1
ENSMUSG00000025862	E026	22.9224	0.0105461	18.4304	1.76221e-05	0.0125998	5.71636	9.26354	0.696468	chrX	42234646	42234757	112	+	0	29	3	50	43	15	Stag2	1	0
ENSMUSG00000106102+ENSMUSG00000029729	E009	397.17	0.00120848	18.4246	1.76764e-05	0.0125998	32.6625	30.8826	-0.0808396	chr5	138100590	138104491	3902	+	304	459	351	467	466	370	NA,Zkscan1	1	1
ENSMUSG00000035569	E006	3838.18	0.000338603	18.3797	1.80978e-05	0.0128154	80.7239	79.0826	-0.0296343	chr8	122889639	122895686	6048	-	4818	4686	4854	2941	2840	3198	Ankrd11	1	1
ENSMUSG00000039187	E050	159.144	0.00223122	18.3809	1.80863e-05	0.0128154	22.1039	19.1027	-0.21052	chr7	79449640	79450264	625	+	164	194	170	132	150	158	Fanci	1	1
ENSMUSG00000077220+ENSMUSG00000065160+ENSMUSG00000064968+ENSMUSG00000053332+ENSMUSG00000084667+ENSMUSG00000065735+ENSMUSG00000065228+ENSMUSG00000064440+ENSMUSG00000064816+ENSMUSG00000105780+ENSMUSG00000080463	E018	11.4357	0.0167787	18.362	1.82661e-05	0.0128922	7.64416	4.04706	-0.917484	chr1	161035805	161035849	45	+	19	18	5	10	13	5	Gm23436,Mir5117,Snord47,Gas5,Gm23212,Gm24489,Gm25789,Gm26224,Gm22357,NA,Gm22489	1	0
ENSMUSG00000078517+ENSMUSG00000066036	E028	81.4498	0.00143506	18.3259	1.86155e-05	0.0130958	13.3432	16.5031	0.306625	chr4	139373809	139373893	85	+	83	81	89	69	79	94	Emc1,Ubr4	1	1
ENSMUSG00000004044	E002	14.7836	0.00737569	18.2305	1.95721e-05	0.0137239	4.68055	7.77511	0.732185	chr11	100964407	100964502	96	-	9	8	8	24	21	20	Ptrf	1	0
ENSMUSG00000028063	E001	77.7692	0.00652993	18.2014	1.98733e-05	0.0138899	16.4478	12.4378	-0.403172	chr3	88480147	88481147	1001	-	100	82	109	52	70	59	Lmna	1	1
ENSMUSG00000044345	E003	73.1707	0.00282561	18.1347	2.05816e-05	0.0143384	15.3976	12.2076	-0.33493	chr19	42149560	42150797	1238	+	107	96	91	36	60	55	Marveld1	1	1
ENSMUSG00000066551+ENSMUSG00000097191	E020	130.413	0.00107466	18.1286	2.06482e-05	0.0143384	19.6543	17.3333	-0.181303	chr5	149052900	149052960	61	-	144	203	141	97	120	89	Hmgb1,5730422E09Rik	1	1
ENSMUSG00000020346	E015	42.4931	0.00516288	18.0586	2.1421e-05	0.0148272	12.3689	9.18359	-0.429591	chr11	49250590	49250655	66	+	48	46	60	33	27	44	Mgat1	1	0
ENSMUSG00000022969+ENSMUSG00000022971+ENSMUSG00000093701	E025	81.1649	0.0016864	18.0491	2.1528e-05	0.0148535	16.4454	13.2239	-0.31454	chr16	91411883	91412040	158	+	97	96	90	76	62	73	Il10rb,Ifnar2,Gm21970	1	1
ENSMUSG00000078578	E048	17.442	0.0396016	18.0302	2.17427e-05	0.0149537	4.18678	8.58147	1.03539	chr3	135466676	135466950	275	+	3	10	5	27	43	18	Ube2d3	1	0
ENSMUSG00000020326	E001	175.088	0.00216143	17.9949	2.21503e-05	0.0151855	18.0016	21.902	0.282936	chr11	40748552	40749089	538	-	56	130	60	336	302	183	Ccng1	1	1
ENSMUSG00000005417	E014	122.718	0.0028443	17.9861	2.22523e-05	0.015207	16.3059	19.8264	0.282024	chr11	59737229	59737582	354	+	86	104	112	153	143	148	Mprip	1	1
ENSMUSG00000028464	E005	36.2961	0.00400686	17.9561	2.26056e-05	0.0153996	11.6528	8.44401	-0.46468	chr4	43515842	43516003	162	-	46	44	35	29	37	30	Tpm2	1	0
ENSMUSG00000077220+ENSMUSG00000065160+ENSMUSG00000064968+ENSMUSG00000053332+ENSMUSG00000084667+ENSMUSG00000065735+ENSMUSG00000065228+ENSMUSG00000064440+ENSMUSG00000064816+ENSMUSG00000105780+ENSMUSG00000080463	E046	14.7343	0.0163934	17.9288	2.29319e-05	0.0155726	8.4208	4.77525	-0.818382	chr1	161037356	161037439	84	+	18	24	9	15	19	5	Gm23436,Mir5117,Snord47,Gas5,Gm23212,Gm24489,Gm25789,Gm26224,Gm22357,NA,Gm22489	1	0
ENSMUSG00000031754	E005	185.745	0.00121143	17.8927	2.33718e-05	0.0158214	22.9521	21.4167	-0.0998897	chr8	94022775	94022889	115	-	207	196	195	169	161	202	Nudt21	1	1
ENSMUSG00000030587	E003	34.088	0.0185596	17.8623	2.37479e-05	0.0159755	9.89731	8.16725	-0.277186	chr7	29247897	29247965	69	-	54	47	54	9	18	25	2200002D01Rik	1	0
ENSMUSG00000036473+ENSMUSG00000024121+ENSMUSG00000107169	E019	55.0297	0.00347351	17.8623	2.37474e-05	0.0159755	10.81	13.7039	0.342221	chr17	24176911	24178554	1644	-	49	52	41	56	64	73	Tbc1d24,Atp6v0c,NA	1	1
ENSMUSG00000035211	E022	3.61591	0.0642471	17.8213	2.42649e-05	0.0162725	3.92631	1.74005	-1.17405	chr7	99914167	99914490	324	+	6	7	6	0	0	3	Xrra1	1	0
ENSMUSG00000106102+ENSMUSG00000029729	E011	59.6745	0.00354685	17.811	2.43968e-05	0.0163101	10.8424	13.9038	0.358788	chr5	138104493	138106906	2414	+	20	53	41	89	82	78	NA,Zkscan1	1	1
ENSMUSG00000024130	E020	4.92077	0.0308943	17.7948	2.46055e-05	0.0163987	0.0124984	4.37301	8.45074	chr17	24377686	24377842	157	+	0	0	0	13	9	8	Abca3	1	0
ENSMUSG00000028609	E006	445.37	0.000647695	17.7684	2.49489e-05	0.0165084	34.8322	32.3029	-0.108755	chr4	107887177	107887387	211	+	490	499	360	446	506	412	Magoh	1	1
ENSMUSG00000030268	E003	2.7905	0.0502185	17.7645	2.50001e-05	0.0165084	0.0370359	3.86139	6.70405	chr6	145004118	145004350	233	-	0	0	0	5	4	8	Bcat1	1	0
ENSMUSG00000038729+ENSMUSG00000090053+ENSMUSG00000089945	E010	29.5913	0.00401288	17.7689	2.49426e-05	0.0165084	7.45195	10.5948	0.507659	chr4	57647990	57648120	131	+	18	28	24	41	39	30	Akap2,Palm2,Gm20459	1	0
ENSMUSG00000022336	E005	548.359	0.000586058	17.7324	2.54257e-05	0.0167381	38.1458	35.2981	-0.111932	chr15	43262599	43262700	102	-	388	682	346	681	742	503	Eif3e	1	1
ENSMUSG00000029815	E005	83.5534	0.00324545	17.6958	2.59196e-05	0.0170112	13.4257	16.0531	0.257853	chr6	49075086	49075264	179	+	55	66	56	87	127	117	Malsu1	1	1
ENSMUSG00000035173	E028	18.1234	0.0290527	17.666	2.63289e-05	0.0172272	9.05475	4.90047	-0.885754	chr19	56821988	56822190	203	-	21	49	11	9	17	4	A630007B06Rik	1	0
ENSMUSG00000059248	E003	100.328	0.00211752	17.6434	2.66444e-05	0.0173809	14.8784	18.1715	0.288452	chr11	117232285	117232719	435	+	93	104	108	109	97	99	Sept9	1	1
ENSMUSG00000032182	E017	2.94306	0.0712649	17.6246	2.69085e-05	0.0175001	3.97032	0.0452828	-6.45415	chr9	21592817	21592828	12	-	5	9	4	0	0	0	Yipf2	0	0
ENSMUSG00000028603	E024	20.3519	0.00587558	17.587	2.74451e-05	0.0177872	8.77873	5.732	-0.614974	chr4	108105044	108105159	116	-	37	27	25	11	10	14	Scp2	1	0
ENSMUSG00000029771	E016	57.7207	0.0105476	17.5822	2.75152e-05	0.0177872	9.88648	13.7348	0.474304	chr6	29536651	29537319	669	+	22	27	38	93	70	101	Irf5	1	1
ENSMUSG00000024778	E009	43.475	0.00284393	17.551	2.79705e-05	0.0180259	8.14117	11.2657	0.468627	chr19	34320561	34320585	25	+	15	22	11	86	72	59	Fas	1	0
ENSMUSG00000066735	E011	84.8211	0.00243532	17.5455	2.80519e-05	0.0180259	16.4031	13.6183	-0.268422	chr5	129982481	129982579	99	+	91	103	121	76	68	56	Vkorc1l1	1	1
ENSMUSG00000050619	E003	14.7816	0.00709967	17.5368	2.81805e-05	0.0180546	5.03994	7.85657	0.640494	chr2	121160696	121161481	786	-	12	13	10	18	19	18	Zscan29	1	0
ENSMUSG00000034021	E047	236.285	0.000952505	17.5297	2.82862e-05	0.0180686	22.8949	26.034	0.185372	chr5	150807813	150809865	2053	+	106	263	145	419	332	175	Pds5b	1	1
ENSMUSG00000030557	E003	33.1471	0.00666853	17.4467	2.95478e-05	0.0188187	7.60229	11.0181	0.535366	chr7	67232084	67232275	192	-	21	25	16	59	52	29	Mef2a	1	0
ENSMUSG00000041852	E005	1830.16	0.000787	17.4324	2.97701e-05	0.0189043	62.0672	60.5334	-0.0361016	chr15	82851513	82857284	5772	-	1951	2162	2144	1685	1671	1514	Tcf20	1	1
ENSMUSG00000061288	E023	52.764	0.00507221	17.4233	2.99129e-05	0.0189391	13.257	10.0998	-0.392433	chr5	117225240	117225407	168	+	73	80	66	21	39	42	Taok3	1	1
ENSMUSG00000060671	E062	2.4773	0.0463853	17.3663	3.0825e-05	0.0194594	3.72393	0.0463557	-6.32794	chr3	89963028	89963114	87	-	4	5	6	0	0	0	Atp8b2	1	0
ENSMUSG00000003234	E019	84.0982	0.00177825	17.3495	3.10988e-05	0.0195001	16.6418	13.632	-0.287809	chr16	20558697	20558829	133	+	96	81	94	63	84	93	Abcf3	1	1
ENSMUSG00000036186+ENSMUSG00000026921+ENSMUSG00000092356+ENSMUSG00000065540	E026	2.78492	0.0544022	17.3456	3.11613e-05	0.0195001	0.0170083	3.94032	7.85593	chr2	26590940	26590964	25	+	0	0	0	8	4	5	Fam69b,Egfl7,Gm20532,Mir126	1	0
ENSMUSG00000077220+ENSMUSG00000065160+ENSMUSG00000064968+ENSMUSG00000053332+ENSMUSG00000084667+ENSMUSG00000065735+ENSMUSG00000065228+ENSMUSG00000064440+ENSMUSG00000064816+ENSMUSG00000105780+ENSMUSG00000080463	E021	250.142	0.00127506	17.3545	3.10155e-05	0.0195001	27.1309	23.3001	-0.2196	chr1	161035983	161036014	32	+	198	223	136	319	358	290	Gm23436,Mir5117,Snord47,Gas5,Gm23212,Gm24489,Gm25789,Gm26224,Gm22357,NA,Gm22489	1	1
ENSMUSG00000027583	E001	34.9265	0.0100936	17.3201	3.15831e-05	0.0197067	10.4279	7.43681	-0.487689	chr2	181387762	181390885	3124	-	74	52	43	8	12	24	Zbtb46	1	0
ENSMUSG00000028840	E002	188.044	0.00105251	17.2953	3.19973e-05	0.0199066	23.3856	21.1164	-0.14726	chr4	134243307	134244930	1624	-	217	229	203	151	177	167	Zfp593	1	1
ENSMUSG00000056758	E001	13821.7	0.00110738	17.2899	3.20883e-05	0.0199066	116.989	119.858	0.0349478	chr10	120361275	120364296	3022	-	13521	15074	15541	13303	14838	11719	Hmga2	1	1
ENSMUSG00000042694	E005	11.5172	0.00933766	17.2845	3.21809e-05	0.0199067	7.09322	3.96442	-0.83933	chr19	47508725	47508773	49	-	16	18	17	5	7	7	Obfc1	1	0
ENSMUSG00000004455	E020	31.0011	0.00486298	17.2701	3.24243e-05	0.0199221	10.6622	7.5154	-0.504584	chr5	122174980	122175096	117	+	48	47	31	16	25	22	Ppp1cc	1	0
ENSMUSG00000029647	E044	5.5561	0.0324277	17.2723	3.2387e-05	0.0199221	4.88614	1.47997	-1.72313	chr5	147533230	147533299	70	+	10	15	7	2	0	0	Pan3	1	0
ENSMUSG00000038600+ENSMUSG00000063455	E033	15.4482	0.00699445	17.2667	3.24836e-05	0.0199221	5.11223	8.1062	0.665073	chr6	38123176	38124327	1152	-	15	10	12	19	18	20	Atp6v0a4,D630045J12Rik	1	0
ENSMUSG00000023852	E054	148.081	0.00125338	17.2186	3.33167e-05	0.020375	18.5314	21.3787	0.206197	chr17	17387064	17387573	510	+	100	238	114	183	164	104	Chd1	1	1
ENSMUSG00000025092	E001	63.3657	0.0128786	17.2081	3.35014e-05	0.0204299	14.2748	11.4382	-0.319615	chr19	58795751	58799998	4248	-	97	84	74	47	38	46	Hspa12a	1	1
ENSMUSG00000045136	E004	9.89927	0.0558547	17.1825	3.39543e-05	0.0206477	6.59564	3.39023	-0.960128	chr13	34130177	34130354	178	-	13	15	19	2	2	9	Tubb2b	1	0
ENSMUSG00000071172	E009	17.8671	0.00888109	17.1237	3.50218e-05	0.0212368	8.55897	5.31996	-0.686022	chr17	29040667	29040774	108	+	16	40	19	14	13	7	Srsf3	1	0
ENSMUSG00000032086	E019	271.275	0.000767473	17.113	3.52198e-05	0.0212725	27.9864	25.2567	-0.148062	chr9	45862485	45864399	1915	+	261	265	283	302	237	302	Bace1	1	1
ENSMUSG00000071649	E002	242.155	0.00135982	17.1099	3.52783e-05	0.0212725	26.2588	23.9283	-0.134086	chr19	8921806	8921980	175	+	268	277	295	214	198	220	B3gat3	1	1
ENSMUSG00000008683	E012	3.94161	0.0437456	17.0305	3.67849e-05	0.0219962	4.61511	1.30033	-1.82749	chr7	118115257	118115471	215	-	11	5	6	0	2	0	Rps15a	1	0
ENSMUSG00000025264	E002	393.033	0.0033029	17.0376	3.6647e-05	0.0219962	33.5414	29.4539	-0.187485	chrX	151087095	151089480	2386	-	463	436	491	299	346	353	Tsr2	1	1
ENSMUSG00000081887	E002	17.0456	0.0178243	17.0307	3.67805e-05	0.0219962	6.22031	7.26091	0.223164	chr11	30573766	30574454	689	-	10	16	12	36	14	16	Gm12097	1	0
ENSMUSG00000042203+ENSMUSG00000099329+ENSMUSG00000098374+ENSMUSG00000090083+ENSMUSG00000024019	E082	157.462	0.000938611	17.0195	3.69975e-05	0.022062	18.916	21.8618	0.208808	chr17	29703360	29705979	2620	+	148	119	129	184	182	196	Tbc1d22b,RP24-271E12.4,RNF8,Rnf8,Cmtr1	1	1
ENSMUSG00000023852	E012	59.6243	0.00360055	16.9753	3.78689e-05	0.0225087	13.9467	10.7012	-0.382151	chr17	15731909	15732079	171	+	63	116	74	38	49	23	Chd1	1	1
ENSMUSG00000059208+ENSMUSG00000079557	E047	107.993	0.00242279	16.971	3.79557e-05	0.0225087	15.4379	18.6689	0.274158	chr17	33703013	33703138	126	-	96	97	92	120	125	127	Hnrnpm,March2	1	1
ENSMUSG00000001864	E023	11.004	0.0111513	16.9492	3.83941e-05	0.0225934	4.94223	0.0165127	-8.22545	chr2	31971233	31971338	106	+	24	23	20	0	0	0	Aif1l	1	0
ENSMUSG00000027306	E001	23.4124	0.0074342	16.9482	3.84134e-05	0.0225934	9.6177	6.4399	-0.578654	chr2	119618298	119618693	396	+	30	43	18	15	20	17	Nusap1	1	0
ENSMUSG00000086680	E001	59.4668	0.0149238	16.9491	3.83955e-05	0.0225934	12.6525	12.7567	0.011831	chr11	97280128	97280231	104	+	67	49	73	58	65	49	Gm11592	1	1
ENSMUSG00000000693	E015	112.122	0.00166033	16.9398	3.85838e-05	0.0226212	14.6212	17.8289	0.286156	chr6	83049774	83049867	94	+	66	42	60	160	159	195	Loxl3	1	1
ENSMUSG00000106715+ENSMUSG00000053877+ENSMUSG00000107023	E058	80.1838	0.00300356	16.9355	3.86708e-05	0.0226212	13.1992	16.4498	0.317621	chr7	127552862	127552976	115	+	81	81	78	86	70	92	NA,Srcap,NA	1	1
ENSMUSG00000062300	E004	45.8559	0.00318282	16.8887	3.96376e-05	0.0231239	12.3741	9.27943	-0.415211	chr7	19721353	19721506	154	-	78	56	61	24	25	35	Pvrl2	1	0
ENSMUSG00000023050	E011	110.521	0.00140005	16.865	4.01355e-05	0.0232768	15.849	18.7251	0.240581	chr15	102503489	102503647	159	-	112	100	105	97	119	139	Map3k12	1	1
ENSMUSG00000029152	E006	110.251	0.00113605	16.8506	4.04403e-05	0.0232768	18.6683	15.7776	-0.242708	chr5	73292841	73292894	54	+	139	120	118	103	94	97	Ociad1	1	1
ENSMUSG00000033417	E001	618.712	0.00100676	16.8649	4.01379e-05	0.0232768	37.6578	40.2191	0.0949321	chr19	60524696	60529087	4392	-	556	681	681	656	633	554	Cacul1	1	1
ENSMUSG00000077565+ENSMUSG00000098430+ENSMUSG00000077515+ENSMUSG00000077698+ENSMUSG00000074578	E012	118.641	0.00360804	16.8528	4.03938e-05	0.0232768	19.6363	16.1236	-0.28435	chr2	167063728	167064997	1270	+	167	113	123	121	126	72	Gm23201,ZNFX1-AS1_1,Gm25878,Snord12,1500012F01Rik	1	1
ENSMUSG00000093071+ENSMUSG00000040945	E001	21.388	0.0566367	16.8531	4.03872e-05	0.0232768	9.48376	4.46761	-1.08596	chr4	140700541	140700749	209	+	50	42	19	7	7	6	Gm25951,Rcc2	1	0
ENSMUSG00000038058	E014	10.1315	0.0436141	16.841	4.06458e-05	0.0233327	3.78121	7.37656	0.964101	chr6	54943131	54943453	323	-	19	10	4	8	8	13	Nod1	1	0
ENSMUSG00000032468	E023	23.1882	0.00639178	16.8284	4.09166e-05	0.0234256	9.47457	6.35424	-0.576341	chr9	99551543	99551619	77	-	23	39	31	14	15	19	Armc8	1	0
ENSMUSG00000002325+ENSMUSG00000047098	E034	11.3473	0.0110755	16.8187	4.1127e-05	0.0234836	6.98048	3.92115	-0.832049	chr14	55603694	55603984	291	+	22	13	16	3	6	9	Irf9,Rnf31	1	0
ENSMUSG00000033434	E034	5.26318	0.0254678	16.8114	4.12852e-05	0.0235116	5.05547	1.89373	-1.41661	chr5	110107608	110107711	104	-	8	11	9	1	2	1	Gtpbp6	1	0
ENSMUSG00000056999	E029	69.6504	0.00242141	16.8022	4.1485e-05	0.023563	12.1508	15.2619	0.328881	chr19	37315405	37315517	113	-	45	61	66	81	98	72	Ide	1	1
ENSMUSG00000017697	E001	30.5965	0.00374302	16.7709	4.21762e-05	0.0237566	7.49025	10.4905	0.486003	chr2	163726584	163727048	465	-	23	15	23	41	40	44	Ada	1	0
ENSMUSG00000022961	E009	223.167	0.00321961	16.7712	4.21682e-05	0.0237566	22.1099	26.0817	0.238349	chr16	91662492	91664033	1542	+	136	205	210	288	295	222	Son	1	1
ENSMUSG00000063018	E008	3.94934	0.0373823	16.7711	4.21714e-05	0.0237566	4.28553	1.01276	-2.08118	chrX	7424130	7424284	155	-	5	10	8	1	0	0	2010204K13Rik	1	0
ENSMUSG00000071172	E008	52.0876	0.00330686	16.7668	4.22672e-05	0.0237566	13.4927	10.3696	-0.379813	chr17	29040142	29040666	525	+	55	89	44	61	45	24	Srsf3	1	1
ENSMUSG00000086916	E004	3.79336	0.0639757	16.7504	4.26323e-05	0.0238994	3.06272	3.39681	0.149368	chr5	129728386	129731689	3304	+	2	4	5	4	4	4	Gm15903	1	0
ENSMUSG00000030970+ENSMUSG00000030849	E040	39.0272	0.00319606	16.7391	4.28872e-05	0.0239798	8.49226	11.4881	0.435914	chr7	130261749	130261857	109	-	23	19	29	48	60	58	Ctbp2,Fgfr2	1	0
ENSMUSG00000032652	E011	84.4976	0.0027252	16.7127	4.34891e-05	0.0241907	15.9748	14.3253	-0.157234	chr6	134856161	134858931	2771	+	121	66	62	77	82	107	Crebl2	1	1
ENSMUSG00000090307	E002	62.4858	0.0393408	16.7133	4.34763e-05	0.0241907	12.9245	13.1284	0.0225761	chr17	43588533	43588953	421	-	60	57	64	69	57	73	1700071M16Rik	1	1
ENSMUSG00000062078	E001	1070.24	0.000328078	16.7024	4.3726e-05	0.0242598	48.5109	50.2371	0.0504431	chr17	10206471	10209631	3161	-	914	1643	998	1096	1072	797	Qk	1	1
ENSMUSG00000026972	E025	5.76059	0.0219621	16.6776	4.43003e-05	0.0244077	4.97727	1.78097	-1.48269	chr2	24927284	24927728	445	-	13	8	11	2	1	0	Arrdc1	1	0
ENSMUSG00000031072	E017	130.084	0.0020888	16.6762	4.43327e-05	0.0244077	17.1124	20.3101	0.247155	chr7	144919830	144921134	1305	+	130	128	160	116	116	140	Oraov1	1	1
ENSMUSG00000038022	E007	5.27081	0.0237536	16.685	4.41295e-05	0.0244077	5.32541	2.24715	-1.2448	chr6	55260535	55260641	107	+	11	5	9	2	2	3	Fam188b	1	0
ENSMUSG00000025558	E029	15.7637	0.0231851	16.657	4.47857e-05	0.0245942	4.51202	8.07029	0.838847	chr14	121586227	121586342	116	-	9	6	7	24	19	31	Dock9	1	0
ENSMUSG00000028458	E019	742.486	0.000333587	16.6201	4.56652e-05	0.0249499	42.8345	41.0804	-0.0603225	chr4	43446614	43447794	1181	+	826	834	959	582	623	686	Tesk1	1	1
ENSMUSG00000071637	E004	45.0558	0.0188443	16.6245	4.55595e-05	0.0249499	11.9043	9.49535	-0.326194	chr16	15889690	15889981	292	+	18	36	29	63	68	60	Cebpd	1	0
ENSMUSG00000021948	E024	8.18642	0.0307751	16.6009	4.61282e-05	0.025139	5.63306	2.17608	-1.37219	chr14	30605570	30605671	102	-	15	20	11	2	2	0	Prkcd	1	0
ENSMUSG00000029165	E038	2.95553	0.0385667	16.5883	4.64375e-05	0.0252437	4.06518	0.91778	-2.1471	chr5	30895981	30896084	104	+	6	6	5	0	0	1	Agbl5	1	0
ENSMUSG00000032633	E003	210.71	0.000791422	16.5832	4.65625e-05	0.0252479	22.1714	24.5856	0.149109	chr11	59791790	59792811	1022	-	165	172	178	229	264	273	Flcn	1	1
ENSMUSG00000005198	E037	173.125	0.000975334	16.5622	4.70802e-05	0.0254272	22.5076	19.3806	-0.215801	chr11	69758224	69758637	414	-	240	216	238	77	104	177	Polr2a	1	1
ENSMUSG00000024018	E005	49.1467	0.00309869	16.56	4.71337e-05	0.0254272	13.1145	10.1716	-0.366617	chr17	29703332	29704254	923	-	65	47	51	41	46	49	Ccdc167	1	0
ENSMUSG00000047090	E004	142.99	0.00142519	16.5555	4.72474e-05	0.0254272	20.897	18.1596	-0.202559	chr10	128801351	128801511	161	-	169	140	175	140	123	122	Tmem198b	1	1
ENSMUSG00000097732+ENSMUSG00000039218	E011	183.416	0.00176261	16.499	4.8675e-05	0.0261301	20.4562	23.6231	0.20766	chr17	23808354	23808518	165	+	206	181	227	150	166	184	D930048G16Rik,Srrm2	1	1
ENSMUSG00000041859	E003	140.125	0.000841628	16.4931	4.88281e-05	0.0261471	17.6923	20.5163	0.213646	chr1	20803006	20803164	159	-	109	113	96	178	177	180	Mcm3	1	1
ENSMUSG00000023852	E011	45.159	0.00451435	16.4867	4.89916e-05	0.0261696	12.2966	9.0795	-0.437577	chr17	15731854	15731908	55	+	51	87	58	29	29	21	Chd1	1	0
ENSMUSG00000028180	E012	238.719	0.000812675	16.4721	4.93701e-05	0.0263065	26.344	23.8142	-0.145657	chr3	157537587	157537669	83	+	173	370	173	305	279	156	Zranb2	1	1
ENSMUSG00000026121	E007	33.518	0.00404286	16.4347	5.03563e-05	0.0265039	10.949	8.00538	-0.451754	chr1	36551927	36552149	223	-	51	42	39	16	23	33	Sema4c	1	0
ENSMUSG00000026238	E010	186.842	0.000679078	16.4369	5.02971e-05	0.0265039	23.3819	21.1205	-0.146752	chr1	86529528	86529552	25	+	221	200	191	167	169	189	Ptma	1	1
ENSMUSG00000027447	E007	230.191	0.000662991	16.441	5.01877e-05	0.0265039	25.9801	23.0792	-0.170813	chr2	148875452	148875576	125	-	199	195	214	263	228	301	Cst3	1	1
ENSMUSG00000033335	E045	259.209	0.00137888	16.4456	5.00668e-05	0.0265039	24.4363	27.6001	0.175648	chr9	21506403	21507124	722	+	273	212	231	281	282	298	Dnm2	1	1
ENSMUSG00000077220+ENSMUSG00000065160+ENSMUSG00000064968+ENSMUSG00000053332+ENSMUSG00000084667+ENSMUSG00000065735+ENSMUSG00000065228+ENSMUSG00000064440+ENSMUSG00000064816+ENSMUSG00000105780+ENSMUSG00000080463	E039	38.3877	0.00438494	16.4456	5.00662e-05	0.0265039	12.0558	8.66534	-0.476394	chr1	161037057	161037123	67	+	39	38	28	51	41	37	Gm23436,Mir5117,Snord47,Gas5,Gm23212,Gm24489,Gm25789,Gm26224,Gm22357,NA,Gm22489	1	0
ENSMUSG00000061479	E009	401.843	0.00144926	16.4225	5.06807e-05	0.0266096	30.2193	33.6761	0.156256	chr7	27192870	27193042	173	-	357	378	371	407	420	511	Snrpa	1	1
ENSMUSG00000026740	E008	44.0059	0.00730739	16.4059	5.11262e-05	0.0267782	12.1845	8.7878	-0.471474	chr2	18217155	18217244	90	-	62	77	56	21	26	26	Dnajc1	1	0
ENSMUSG00000025809	E022	733.967	0.000274972	16.3882	5.16054e-05	0.0269636	40.6162	43.1623	0.087715	chr8	128732390	128732617	228	+	595	718	659	859	892	741	Itgb1	1	1
ENSMUSG00000042766	E019	67.3418	0.0204589	16.3343	5.30933e-05	0.0276738	11.1498	15.9649	0.517893	chr3	89246071	89246309	239	-	69	38	51	100	76	76	Trim46	1	1
ENSMUSG00000032316	E033	47.8358	0.00249474	16.3186	5.35364e-05	0.0278374	12.7695	9.8312	-0.377261	chr9	57765190	57765860	671	-	68	59	58	30	36	40	Clk3	1	0
ENSMUSG00000001642	E002	118.655	0.00110293	16.305	5.39202e-05	0.0279591	16.3233	18.9687	0.216688	chr6	34303934	34304339	406	-	95	92	87	146	150	152	Akr1b3	1	1
ENSMUSG00000084936	E001	651.67	0.000606993	16.3012	5.40303e-05	0.0279591	38.8981	40.6517	0.0636155	chr11	97160990	97161403	414	+	653	524	629	681	774	700	Gm11583	1	1
ENSMUSG00000002227	E025	5.25332	0.0229299	16.2646	5.50839e-05	0.0282937	5.12074	2.05209	-1.31926	chr3	104805429	104805684	256	-	9	10	8	3	2	0	Mov10	1	0
ENSMUSG00000028273	E032	162.059	0.00112016	16.2654	5.50601e-05	0.0282937	22.1649	19.363	-0.194979	chr3	142314406	142314448	43	-	127	155	162	191	188	162	Pdlim5	1	1
ENSMUSG00000033788	E009	20.2396	0.0238697	16.2683	5.49756e-05	0.0282937	8.80177	4.99688	-0.816765	chr6	84039506	84039597	92	+	44	23	32	4	10	10	Dysf	1	0
ENSMUSG00000038736	E004	47.3396	0.00268619	16.2605	5.52026e-05	0.0282937	9.86715	12.432	0.33335	chr15	44396511	44396655	145	-	20	47	32	71	76	42	Nudcd1	1	0
ENSMUSG00000031754	E007	5.75717	0.0235518	16.238	5.5863e-05	0.0285642	5.15343	2.31535	-1.1543	chr8	94028835	94028924	90	-	8	12	9	1	4	1	Nudt21	1	0
ENSMUSG00000030587	E002	29.9954	0.0131811	16.2125	5.66183e-05	0.0288818	9.20795	7.84815	-0.230528	chr7	29247572	29247734	163	-	45	40	49	8	18	22	2200002D01Rik	1	0
ENSMUSG00000039191	E032	46.0538	0.00296858	16.1923	5.72259e-05	0.029054	12.5639	9.19312	-0.450661	chr5	53653082	53653185	104	+	67	65	63	22	32	31	Rbpj	1	0
ENSMUSG00000042354	E001	54.8325	0.00210445	16.1924	5.72232e-05	0.029054	10.7803	13.6521	0.340732	chr14	31012434	31012634	201	-	38	60	40	81	71	44	Gnl3	1	1
ENSMUSG00000030587	E001	216.076	0.0464827	16.1507	5.84967e-05	0.0296293	19.7492	28.7241	0.540467	chr7	29246561	29247571	1011	-	176	194	259	246	205	232	2200002D01Rik	1	1
ENSMUSG00000022561	E015	36.6241	0.00377169	16.1355	5.89671e-05	0.0297277	11.3624	8.4095	-0.434174	chr15	76332527	76332631	105	+	55	47	43	23	22	33	Gpaa1	1	0
ENSMUSG00000037531	E001	214.545	0.00128986	16.1399	5.88319e-05	0.0297277	24.9867	22.6087	-0.144281	chr3	32725397	32727574	2178	-	224	221	167	251	248	196	Mrpl47	1	1
ENSMUSG00000002981	E026	2.30403	0.0515291	16.1225	5.93742e-05	0.029863	0.0295689	3.60001	6.92778	chr7	19662234	19662260	27	-	0	0	0	4	6	4	Clptm1	1	0
ENSMUSG00000021546	E002	61.6339	0.00195095	16.1171	5.95436e-05	0.0298784	11.4085	14.2715	0.323026	chr13	58391239	58391336	98	-	42	53	48	87	80	65	Hnrnpk	1	1
ENSMUSG00000026640	E041	212.423	0.000994847	16.106	5.98937e-05	0.0299146	24.8204	22.0225	-0.172547	chr1	194814228	194816869	2642	+	152	170	181	284	241	264	Plxna2	1	1
ENSMUSG00000040648	E023	9.47883	0.0181046	16.1067	5.98727e-05	0.0299146	6.75733	3.58502	-0.914472	chr1	97740824	97740945	122	-	6	27	7	9	9	0	Ppip5k2	1	0
ENSMUSG00000026189	E013	3.78526	0.0380423	16.0962	6.02045e-05	0.0300002	4.46439	1.31367	-1.76486	chr1	72284260	72284313	54	-	10	4	7	1	1	0	Pecr	1	0
ENSMUSG00000069094	E009	10.0027	0.0186964	16.0655	6.11889e-05	0.0303502	6.84837	3.72543	-0.878354	chr3	19230361	19230956	596	-	11	21	10	5	9	5	Pde7a	1	0
ENSMUSG00000078517+ENSMUSG00000066036	E027	143.842	0.00619408	16.0679	6.11109e-05	0.0303502	17.5873	21.847	0.312902	chr4	139371596	139371806	211	+	147	149	148	150	137	144	Emc1,Ubr4	1	1
ENSMUSG00000106193+ENSMUSG00000006932	E053	4.93894	0.0221182	16.0411	6.19829e-05	0.0306734	4.91214	1.87834	-1.38689	chr9	120960507	120960507	1	+	9	8	9	2	2	0	NA,Ctnnb1	0	0
ENSMUSG00000028487	E017	137.483	0.00356902	16.0361	6.2147e-05	0.0306841	20.5857	17.7215	-0.216144	chr4	84292147	84293213	1067	-	119	134	109	164	158	153	Bnc2	1	1
ENSMUSG00000102748+ENSMUSG00000103472+ENSMUSG00000102828+ENSMUSG00000103770+ENSMUSG00000103677+ENSMUSG00000103458+ENSMUSG00000103144+ENSMUSG00000103585+ENSMUSG00000103255+ENSMUSG00000103793+ENSMUSG00000104318+ENSMUSG00000104252+ENSMUSG00000103567+ENSMUSG00000102697+ENSMUSG00000103092+ENSMUSG00000023036+ENSMUSG00000103800+ENSMUSG00000104063+ENSMUSG00000103088+ENSMUSG00000103601+ENSMUSG00000102836+…	E080	286.58	0.000583809	16.0281	6.2408e-05	0.0307424	25.9014	28.679	0.146962	chr18	37746993	37749605	2613	+	267	264	278	282	257	395	NA,NA,NA,NA,NA,NA,NA,NA,NA,NA,NA,NA,NA,NA,NA,Pcdhga9,NA,NA,NA,NA,NA,NA,NA,NA,NA,Pcdha2,NA,NA,NA,NA,NA,NA,NA,NA,NA,NA,NA,NA,NA,NA,NA	1	1
ENSMUSG00000030056+ENSMUSG00000107928+ENSMUSG00000030055	E005	119.745	0.00140557	16.0095	6.30263e-05	0.0309761	19.1984	16.3039	-0.235771	chr6	87789894	87790075	182	-	174	142	134	90	91	98	Isy1,NA,Rab43	1	1
ENSMUSG00000003360	E009	199.66	0.0027166	15.9939	6.35455e-05	0.0311462	21.2173	24.7241	0.220678	chr15	98650144	98650289	146	-	189	154	202	217	239	212	Ddx23	1	1
ENSMUSG00000014498+ENSMUSG00000098701	E035	223.818	0.00827829	15.9905	6.36618e-05	0.0311462	21.8245	26.9469	0.304174	chr10	128408552	128408704	153	+	245	194	218	260	204	241	Ankrd52,mmu-mir-6914	1	1
ENSMUSG00000002020	E034	21.4781	0.016124	15.9731	6.42481e-05	0.031193	9.64041	6.05344	-0.67134	chr12	84807713	84808424	712	-	26	30	19	21	17	18	Ltbp2	1	0
ENSMUSG00000027189	E008	641.436	0.000906566	15.9831	6.39096e-05	0.031193	40.1625	37.9194	-0.0829163	chr2	102400258	102400900	643	-	782	865	781	523	450	502	Trim44	1	1
ENSMUSG00000032185	E035	14.788	0.00796608	15.9705	6.4337e-05	0.031193	4.81467	7.81133	0.698132	chr9	21589468	21589487	20	+	7	11	10	21	16	25	Carm1	1	0
ENSMUSG00000084936	E002	455.553	0.000657621	15.9779	6.40856e-05	0.031193	34.8972	32.8529	-0.0870911	chr11	97161624	97161675	52	+	474	441	506	424	489	434	Gm11583	1	1
ENSMUSG00000033016	E001	105.551	0.00208335	15.9535	6.49168e-05	0.0314034	16.6751	13.9386	-0.258616	chr18	80606205	80608025	1821	-	184	142	180	45	44	46	Nfatc1	1	1
ENSMUSG00000020770	E004	3.12682	0.0396394	15.916	6.62178e-05	0.0319609	4.07447	0.942437	-2.11214	chr11	116038657	116038783	127	+	8	4	6	0	0	1	Unk	1	0
ENSMUSG00000030720	E058	54.5254	0.00973777	15.9059	6.65709e-05	0.0320595	11.3997	11.5473	0.0185659	chr7	126585295	126585817	523	-	82	74	86	22	38	29	Cln3	1	1
ENSMUSG00000020056	E018	2.79901	0.0496076	15.8965	6.6901e-05	0.0321465	0.0299506	3.72563	6.95876	chr10	88225032	88225141	110	+	0	0	0	5	8	4	Ccdc53	1	0
ENSMUSG00000027071	E018	48.3566	0.00448696	15.8878	6.72112e-05	0.0322236	10.3012	6.89952	-0.578249	chr2	85033001	85033194	194	-	93	90	88	9	11	3	P2rx3	1	0
ENSMUSG00000073481	E024	98.6869	0.00135247	15.8615	6.81513e-05	0.0326017	17.7399	15.0038	-0.241668	chr1	184845572	184845808	237	-	98	103	86	106	89	119	Marc2	1	1
ENSMUSG00000022565+ENSMUSG00000063268	E073	27.78	0.0496896	15.8554	6.83704e-05	0.0326341	6.25707	11.6231	0.893437	chr15	76242403	76242639	237	-	21	25	14	21	49	39	Plec,Parp10	1	0
ENSMUSG00000026014	E004	710.053	0.00377728	15.8417	6.88662e-05	0.032798	42.9564	38.5772	-0.155123	chr1	60483341	60490321	6981	-	790	1006	937	545	495	544	Raph1	1	1
ENSMUSG00000026028	E023	41.1954	0.00300104	15.831	6.92588e-05	0.0328503	11.9746	9.12417	-0.392207	chr1	58946338	58946535	198	-	53	61	42	32	37	26	Trak2	1	0
ENSMUSG00000069808	E012	739.055	0.00128975	15.8304	6.92813e-05	0.0328503	43.347	40.9287	-0.0828215	chr11	76211049	76214827	3779	+	763	665	814	752	687	811	Fam57a	1	1
ENSMUSG00000018733	E004	45.8856	0.00394894	15.7987	7.04519e-05	0.0331278	9.71285	12.6626	0.382609	chr11	83297488	83297903	416	-	39	35	40	50	51	64	Pex12	1	0
ENSMUSG00000022390	E004	117.753	0.00113073	15.7977	7.04884e-05	0.0331278	18.8964	16.084	-0.232482	chr15	81768984	81769181	198	+	169	137	152	81	83	94	Zc3h7b	1	1
ENSMUSG00000027800	E013	6.0766	0.0379318	15.7847	7.09738e-05	0.0331278	5.75052	2.49579	-1.2042	chr3	57295083	57295125	43	-	6	14	8	2	4	3	Tm4sf1	1	0
ENSMUSG00000028484	E003	88.3497	0.0132047	15.8098	7.00398e-05	0.0331278	13.2132	17.6931	0.421205	chr4	83459844	83460057	214	-	42	123	48	135	116	75	Psip1	1	1
ENSMUSG00000029701	E001	310.872	0.00278298	15.7814	7.10976e-05	0.0331278	26.3623	30.278	0.199791	chr6	29123576	29125141	1566	-	283	281	263	392	359	314	Rbm28	1	1
ENSMUSG00000032621	E033	49.6833	0.0028902	15.7823	7.10657e-05	0.0331278	12.9592	10.0324	-0.369314	chr13	103774299	103774606	308	-	51	92	52	49	37	22	Srek1	1	0
ENSMUSG00000043929+ENSMUSG00000099072	E019	3.9423	0.0567753	15.7845	7.09802e-05	0.0331278	4.49414	1.33524	-1.75094	chrX	94272356	94272744	389	+	9	6	7	2	0	0	Klhl15,mmu-mir-7673	1	0
ENSMUSG00000079681+ENSMUSG00000111497+ENSMUSG00000111692+ENSMUSG00000010205+ENSMUSG00000098907+ENSMUSG00000079677	E005	2.48629	0.05349	15.8052	7.02091e-05	0.0331278	3.64356	0.0134946	-8.07682	chr9	21062894	21062987	94	-	3	5	7	0	0	0	Zglp1,NA,NA,Raver1,mmu-mir-7082,Fdx1l	1	0
ENSMUSG00000027803	E002	1150.84	0.00117167	15.767	7.16425e-05	0.0333096	49.2233	52.2443	0.0859343	chr3	57455782	57459110	3329	-	949	1027	993	1432	1361	1239	Wwtr1	1	1
ENSMUSG00000030335+ENSMUSG00000093157	E006	20.8615	0.00488878	15.7618	7.184e-05	0.0333294	5.91093	8.80219	0.574476	chr6	125192627	125192878	252	+	13	13	11	29	29	32	Mrpl51,Mir3098	1	0
ENSMUSG00000020817	E033	39.6398	0.00411522	15.7519	7.22145e-05	0.0333594	8.81332	11.5214	0.386557	chr11	70940941	70941298	358	+	17	45	16	73	51	40	Rabep1	1	0
ENSMUSG00000032418	E019	309.653	0.00057685	15.7539	7.21385e-05	0.0333594	29.4214	27.0937	-0.118908	chr9	86679819	86679952	134	-	344	292	386	258	309	291	Me1	1	1
ENSMUSG00000026494	E018	278.871	0.00071847	15.7474	7.23876e-05	0.0333677	25.1632	27.5516	0.130818	chr1	178932856	178939200	6345	+	218	186	186	325	338	444	Kif26b	1	1
ENSMUSG00000098606+ENSMUSG00000026463	E032	10.8686	0.040778	15.7334	7.29241e-05	0.0335432	3.77735	7.4436	0.978626	chr1	133753282	133753681	400	-	14	16	14	4	14	4	mmu-mir-6903,Atp2b4	1	0
ENSMUSG00000064966+ENSMUSG00000030744	E018	539.159	0.000368242	15.7077	7.39234e-05	0.0339303	35.2021	37.9113	0.106966	chr7	99482355	99482569	215	-	543	490	469	588	598	593	Snord15b,Rps3	1	1
ENSMUSG00000055491	E014	107.984	0.00186001	15.6982	7.4295e-05	0.0340284	18.0095	15.0332	-0.260607	chr19	46062144	46062197	54	+	143	130	173	51	69	89	Pprc1	1	1
ENSMUSG00000093938+ENSMUSG00000070354+ENSMUSG00000078771	E002	1.31131	0.335622	15.6938	7.44677e-05	0.034035	2.70001	1.34012	-1.0106	chr11	79515056	79516762	1707	-	2	2	0	0	4	0	Evi2b,Gm21975,Evi2a	1	0
ENSMUSG00000030653+ENSMUSG00000032812+ENSMUSG00000110195	E124	2.45998	0.0624399	15.686	7.47768e-05	0.0341039	3.70465	0.00824824	-8.81103	chr7	101510929	101510967	39	+	8	3	4	0	0	0	Pde2a,Arap1,NA	1	0
ENSMUSG00000035325	E050	119.668	0.00141085	15.671	7.53701e-05	0.0343018	19.3293	16.29	-0.246806	chr5	100416167	100416175	9	-	139	137	159	92	87	113	Sec31a	0	1
ENSMUSG00000031565	E018	103.519	0.00129376	15.651	7.61735e-05	0.0345943	17.3305	14.4412	-0.263124	chr8	25555659	25555676	18	+	160	135	159	58	52	65	Fgfr1	1	1
ENSMUSG00000020451	E032	2.28901	0.0623695	15.6299	7.70262e-05	0.0348346	3.60679	0.0115221	-8.29017	chr11	3361783	3361825	43	-	7	4	3	0	0	0	Limk2	1	0
ENSMUSG00000024939+ENSMUSG00000079478	E002	1489.48	0.00065064	15.6306	7.69988e-05	0.0348346	56.6225	54.4617	-0.0561329	chr19	5728088	5728829	742	-	1862	1811	2221	973	1019	1156	Fam89b,Sssca1	1	1
ENSMUSG00000030970+ENSMUSG00000030849	E061	71.095	0.00171044	15.6238	7.72769e-05	0.0348747	15.3824	12.4713	-0.302668	chr7	132999191	132999345	155	-	78	76	82	58	73	65	Ctbp2,Fgfr2	1	1
ENSMUSG00000027210	E009	11.1395	0.0127623	15.615	7.76366e-05	0.0349637	4.04471	7.01344	0.794086	chr2	115864870	115866809	1940	-	6	12	3	16	16	15	Meis2	1	0
ENSMUSG00000050965	E001	195.143	0.00943998	15.6107	7.78149e-05	0.0349709	19.7068	24.6538	0.323113	chr11	107933387	107938176	4790	-	100	168	122	296	270	232	Prkca	1	1
ENSMUSG00000036186+ENSMUSG00000026921+ENSMUSG00000092356+ENSMUSG00000065540	E027	2.62072	0.0724393	15.5897	7.86807e-05	0.0352863	0.0171064	3.82251	7.80384	chr2	26590965	26590972	8	+	0	0	0	8	4	4	Fam69b,Egfl7,Gm20532,Mir126	0	0
ENSMUSG00000030970+ENSMUSG00000030849	E036	41.5928	0.0250003	15.5825	7.89813e-05	0.0353475	7.881	12.3399	0.646883	chr7	130228757	130228792	36	-	19	16	26	83	62	47	Ctbp2,Fgfr2	1	0
ENSMUSG00000020649	E016	278.631	0.00145656	15.5674	7.96135e-05	0.0355211	25.2145	28.3455	0.168868	chr12	24712933	24712974	42	+	225	213	267	282	372	333	Rrm2	1	1
ENSMUSG00000044066	E008	374.139	0.00239589	15.5615	7.98643e-05	0.0355211	29.7744	32.1282	0.109765	chr11	20239196	20240698	1503	-	410	371	321	359	373	444	Cep68	1	1
ENSMUSG00000061436	E023	359.61	0.000868568	15.5638	7.97678e-05	0.0355211	27.7626	30.4739	0.134429	chr6	38818347	38819313	967	-	507	473	556	215	211	222	Hipk2	1	1
ENSMUSG00000029165	E032	3.46102	0.0321567	15.5425	8.06708e-05	0.0357625	4.29884	1.29789	-1.72778	chr5	30894510	30894510	1	+	6	6	7	0	0	2	Agbl5	0	0
ENSMUSG00000052105	E020	8.68315	0.0144802	15.5409	8.07392e-05	0.0357625	3.58608	6.64521	0.889908	chr17	66368230	66368293	64	-	13	9	7	10	6	8	Soga2	1	0
ENSMUSG00000020674	E014	1.96536	0.0587952	15.5196	8.16522e-05	0.0360926	3.49092	0.024	-7.18443	chr12	29988995	29989546	552	+	4	5	3	0	0	0	Pxdn	1	0
ENSMUSG00000029826	E008	84.4118	0.00245226	15.503	8.23755e-05	0.0363377	13.5265	16.4201	0.279678	chr6	38319704	38319824	121	-	59	79	58	107	101	110	Zc3hav1	1	1
ENSMUSG00000086389	E003	3.95795	0.0732326	15.4807	8.33533e-05	0.0366939	5.19107	2.06326	-1.33111	chr3	89317828	89318907	1080	+	5	4	5	2	6	2	Gm15998	1	0
ENSMUSG00000033943	E015	9.48171	0.0422446	15.4666	8.39759e-05	0.0368174	3.25169	6.88537	1.08234	chr2	119926379	119926691	313	+	3	11	0	22	18	4	Mga	1	0
ENSMUSG00000056025	E014	38.4289	0.00377979	15.4672	8.39495e-05	0.0368174	5.1672	8.64568	0.742596	chr3	144759171	144759311	141	-	6	3	2	77	76	70	Clca1	1	0
ENSMUSG00000034248	E002	488.167	0.000439964	15.4543	8.45226e-05	0.0369817	34.0518	35.8982	0.0761805	chr14	69241851	69244175	2325	-	494	468	515	542	519	430	Slc25a37	1	1
ENSMUSG00000020936	E018	835.374	0.000612666	15.434	8.5435e-05	0.0372023	43.0768	45.5744	0.0813144	chr11	103065748	103068912	3165	+	794	692	751	914	909	1021	Nmt1	1	1
ENSMUSG00000029821	E002	3.77167	0.0403051	15.4316	8.55453e-05	0.0372023	1.32625	4.42052	1.73686	chr6	50189369	50190982	1614	-	2	0	0	9	8	4	Dfna5	1	0
ENSMUSG00000030126	E033	5384.52	0.000708868	15.4363	8.53317e-05	0.0372023	88.9962	90.6636	0.0267794	chr6	116171698	116174313	2616	-	4721	4674	4358	6256	6325	6431	Tmcc1	1	1
ENSMUSG00000032547	E021	484.657	0.000618126	15.41	8.65272e-05	0.0375535	33.3835	36.2269	0.117926	chr9	102898691	102898850	160	+	475	421	435	525	555	537	Ryk	1	1
ENSMUSG00000027303	E019	300.722	0.000466703	15.4004	8.6969e-05	0.0376693	26.6726	29.146	0.127938	chr2	130544949	130545083	135	+	317	256	270	343	316	328	Ptpra	1	1
ENSMUSG00000021176	E006	8.38738	0.0161268	15.3855	8.76604e-05	0.0377442	3.39173	6.19322	0.868669	chr12	99883282	99883442	161	-	7	4	4	7	14	15	Efcab11	1	0
ENSMUSG00000028497	E001	44.1793	0.0227281	15.3888	8.7506e-05	0.0377442	13.408	8.92138	-0.587759	chr4	88396144	88398219	2076	-	55	49	47	44	32	42	Ptplad2	1	0
ENSMUSG00000032254	E037	104.773	0.00139425	15.3853	8.7668e-05	0.0377442	15.2894	18.1076	0.244066	chr9	61936663	61936772	110	-	86	100	69	125	144	114	Kif23	1	1
ENSMUSG00000032254	E039	121.156	0.00274771	15.3804	8.78964e-05	0.037767	16.3356	19.502	0.255603	chr9	61937082	61937218	137	-	99	120	73	143	173	130	Kif23	1	1
ENSMUSG00000022010	E037	978.667	0.000853946	15.3573	8.89757e-05	0.0379279	46.1525	49.0151	0.0868174	chr14	76506417	76506930	514	+	1147	995	984	905	919	1005	Tsc22d1	1	1
ENSMUSG00000026589	E020	19.5663	0.0056673	15.3649	8.86198e-05	0.0379279	8.85313	5.99739	-0.561853	chr1	157552933	157553044	112	+	23	23	22	17	19	15	Sec16b	1	0
ENSMUSG00000027466	E013	188.684	0.0077224	15.3581	8.8938e-05	0.0379279	24.6968	19.9394	-0.3087	chr2	152323499	152324266	768	-	238	192	240	180	135	162	Rbck1	1	1
ENSMUSG00000028634	E013	9.8349	0.0789589	15.3577	8.89585e-05	0.0379279	3.33666	7.43448	1.15583	chr4	119872037	119872272	236	+	4	10	4	17	13	12	Hivep3	1	0
ENSMUSG00000018501	E086	60.6273	0.0150415	15.3264	9.0443e-05	0.0383258	10.6554	15.0151	0.494829	chr11	62401551	62403435	1885	-	33	67	40	81	97	51	Ncor1	1	1
ENSMUSG00000043323	E015	12.6665	0.00865558	15.3281	9.03612e-05	0.0383258	6.71623	3.99522	-0.749376	chr5	110378256	110378428	173	-	21	21	21	3	3	8	Fbrsl1	1	0
ENSMUSG00000097252	E002	16.9017	0.0387946	15.327	9.04162e-05	0.0383258	4.4824	7.50879	0.744308	chr3	70791183	70791331	149	-	4	11	1	29	37	21	Gm6634	1	0
ENSMUSG00000024914	E028	25.7559	0.00795173	15.307	9.13794e-05	0.0386465	9.65773	6.55229	-0.559685	chr19	5424780	5424787	8	-	37	28	47	11	15	18	Drap1	0	0
ENSMUSG00000057606+ENSMUSG00000021884	E047	2.47008	0.0483503	15.287	9.23522e-05	0.0389813	0.0141539	3.5643	7.97628	chr14	31626426	31626452	27	-	0	0	0	3	6	6	Colq,Hacl1	1	0
ENSMUSG00000042010	E014	3.44828	0.0446735	15.271	9.31349e-05	0.0392347	1.28208	4.3504	1.76266	chr5	114195635	114195805	171	+	1	1	0	5	7	7	Acacb	1	0
ENSMUSG00000030970+ENSMUSG00000030849	E026	25.3234	0.00532836	15.2648	9.34407e-05	0.0392867	6.53905	9.45076	0.53135	chr7	130196178	130196357	180	-	15	10	17	42	34	36	Ctbp2,Fgfr2	1	0
ENSMUSG00000028782	E051	1.14377	0.189369	15.2599	9.36848e-05	0.0393125	0.0114578	3.33125	8.18359	chr4	130022150	130022338	189	+	0	0	0	3	0	4	Bai2	1	0
ENSMUSG00000004455	E019	94.2967	0.00624861	15.243	9.45247e-05	0.039511	17.6267	14.1223	-0.319782	chr5	122174676	122174979	304	+	126	135	89	74	71	80	Ppp1cc	1	1
ENSMUSG00000071708	E001	84.6989	0.00230259	15.2452	9.44156e-05	0.039511	14.0858	16.2114	0.20277	chrX	157443855	157445695	1841	-	85	117	81	95	83	55	Sms	1	1
ENSMUSG00000033021	E038	37.5225	0.00357253	15.2199	9.56922e-05	0.0399214	11.6053	8.68764	-0.417749	chr1	75442224	75442277	54	+	48	40	46	28	36	30	Gmppa	1	0
ENSMUSG00000024283	E047	41.6543	0.00744333	15.2118	9.61009e-05	0.0399425	9.08557	12.3639	0.44448	chr18	7921425	7921490	66	+	32	51	23	52	58	38	Wac	1	0
ENSMUSG00000028949	E010	102.183	0.00271104	15.2108	9.61525e-05	0.0399425	17.8437	15.0162	-0.248899	chr5	24594832	24594993	162	-	124	120	138	88	69	82	Smarcd3	1	1
ENSMUSG00000084844	E006	93.4354	0.00210526	15.2079	9.62993e-05	0.0399425	16.368	14.0612	-0.219157	chr11	96353060	96354691	1632	-	127	136	138	60	48	59	Hoxb3os	1	1
ENSMUSG00000055239	E015	107.181	0.00188502	15.1936	9.70322e-05	0.0401691	18.1653	15.1657	-0.260372	chr6	72899614	72899703	90	-	168	120	136	80	77	71	Kcmf1	1	1
ENSMUSG00000042590	E002	191.099	0.00069751	15.1743	9.8031e-05	0.0405047	23.8077	21.2419	-0.164516	chr13	106794447	106795795	1349	-	156	220	201	236	220	129	Ipo11	1	1
ENSMUSG00000064302	E012	2.46832	0.043059	15.1639	9.85697e-05	0.0406493	3.53739	0.0081312	-8.765	chr1	118459588	118459800	213	+	5	5	5	0	0	0	Clasp1	1	0
ENSMUSG00000027533	E006	886.946	0.000631713	15.1522	9.91813e-05	0.0408233	44.0286	46.3574	0.0743563	chr3	10015472	10015573	102	+	758	722	649	1156	1126	988	Fabp5	1	1
ENSMUSG00000030224	E001	303.374	0.000891527	15.1315	0.000100277	0.0411954	29.367	26.5195	-0.147142	chr6	137735078	137735466	389	+	350	395	310	265	286	241	Strap	1	1
ENSMUSG00000011658	E030	3.61678	0.0393669	15.1182	0.000100982	0.0414063	1.31167	4.36337	1.73404	chr7	44898985	44899037	53	+	2	0	0	4	8	8	Fuz	1	0
ENSMUSG00000052949	E003	25.4662	0.0115788	15.1099	0.000101429	0.0414687	9.71764	6.64172	-0.549049	chr11	116338406	116338830	425	-	43	29	35	18	7	23	Rnf157	1	0
ENSMUSG00000081887	E001	2.94535	0.0492062	15.1082	0.00010152	0.0414687	4.03834	1.26783	-1.67141	chr11	30572791	30573515	725	-	6	6	4	2	0	0	Gm12097	1	0
ENSMUSG00000005610+ENSMUSG00000088948	E003	544.658	0.000437679	15.0985	0.000102044	0.0416039	35.4163	37.9858	0.101046	chr7	111072369	111072591	223	-	426	585	488	633	683	498	Eif4g2,Gm23262	1	1
ENSMUSG00000022433	E001	464.742	0.00199445	15.0915	0.000102426	0.0416805	35.1739	31.7082	-0.14965	chr15	79417856	79419148	1293	-	669	588	596	303	304	367	Csnk1e	1	1
ENSMUSG00000026193	E039	2158.16	0.000240344	15.087	0.00010267	0.041701	64.4111	66.5897	0.0479907	chr1	71612468	71612650	183	-	2486	2073	2305	1711	1615	2936	Fn1	1	1
ENSMUSG00000035929	E004	200.094	0.00139444	15.0814	0.000102973	0.0417456	24.1873	21.8123	-0.149114	chr17	35380361	35380636	276	+	240	173	141	218	175	273	H2-Q4	1	1
ENSMUSG00000004846+ENSMUSG00000076240	E028	11.7934	0.0148072	15.0492	0.000104743	0.0423034	7.22793	4.19261	-0.785734	chr5	136992089	136992705	617	+	16	21	12	10	6	7	Plod3,Mir702	1	0
ENSMUSG00000058761	E001	317.528	0.0088249	15.0499	0.000104705	0.0423034	26.7215	30.6756	0.199094	chr7	99920254	99926483	6230	-	316	284	335	332	327	336	Rnf169	1	1
ENSMUSG00000020534	E001	142.054	0.00393677	15.0451	0.000104973	0.042317	21.224	17.6819	-0.263424	chr11	60788104	60788900	797	-	196	159	146	119	119	126	Shmt1	1	1
ENSMUSG00000037470	E042	120.579	0.000934851	15.0412	0.000105187	0.0423242	19.3643	16.6931	-0.214144	chr1	36192386	36192505	120	-	128	122	133	108	112	130	Uggt1	1	1
ENSMUSG00000022514	E011	34.3189	0.00395287	15.0296	0.000105837	0.0425063	11.2275	8.21759	-0.450255	chr16	26698827	26698953	127	+	29	59	36	34	35	16	Il1rap	1	0
ENSMUSG00000032727	E021	29.4515	0.013239	15.019	0.000106433	0.0426439	10.4332	7.21335	-0.532438	chr13	111717637	111718593	957	+	30	64	29	29	10	18	Mier3	1	0
ENSMUSG00000036371	E043	261.203	0.00242058	15.0165	0.000106576	0.0426439	24.2768	27.9504	0.20329	chr6	67284067	67284306	240	+	214	271	225	324	281	275	Serbp1	1	1
ENSMUSG00000029364	E016	399.681	0.000402684	15.0127	0.00010679	0.0426503	30.6804	33.0352	0.106685	chr5	117377390	117377480	91	+	397	350	364	394	427	499	Wsb2	1	1
ENSMUSG00000040242	E010	273.45	0.000784346	15.0076	0.000107081	0.0426871	27.4454	25.884	-0.0845021	chr6	146589894	146590015	122	+	286	336	279	252	272	239	Fgfr1op2	1	1
ENSMUSG00000018428	E007	124.275	0.000969307	14.993	0.000107912	0.0428596	19.4683	17.0975	-0.187343	chr11	88837012	88837189	178	-	132	140	129	117	123	115	Akap1	1	1
ENSMUSG00000032932	E002	330.683	0.00378738	14.9961	0.000107732	0.0428596	30.0131	27.9008	-0.105288	chr16	75756640	75758448	1809	-	198	365	247	520	427	257	Hspa13	1	1
ENSMUSG00000015837	E018	633.143	0.000244207	14.9715	0.000109146	0.0430838	38.1448	40.4115	0.0832784	chr11	50207160	50207301	142	-	785	661	660	559	540	648	Sqstm1	1	1
ENSMUSG00000024811	E001	2.13558	0.0536255	14.9693	0.000109277	0.0430838	0.0350372	3.4756	6.63223	chr19	36834232	36834403	172	+	0	0	0	4	4	5	Tnks2	1	0
ENSMUSG00000026977	E017	32.8935	0.0132406	14.9764	0.000108866	0.0430838	11.2383	7.40161	-0.602508	chr2	60241076	60243068	1993	+	31	97	13	28	23	10	March7	1	0
ENSMUSG00000029578	E001	2.63295	0.113801	14.9703	0.000109217	0.0430838	0.0473713	3.84787	6.3439	chr5	142627698	142629541	1844	+	0	0	0	6	8	2	Wipi2	1	0
ENSMUSG00000023118	E018	387.898	0.00139197	14.9528	0.000110235	0.0433038	32.803	30.0001	-0.128859	chr7	19040090	19040244	155	+	423	439	436	300	372	388	Sympk	1	1
ENSMUSG00000032525	E057	28.8987	0.00474663	14.9528	0.000110237	0.0433038	7.29183	10.1185	0.472636	chr9	121752991	121753092	102	+	15	23	18	50	38	32	Nktr	1	0
ENSMUSG00000010097	E048	52.1684	0.00214213	14.9298	0.000111586	0.0434618	13.1576	10.2961	-0.353797	chr19	8772048	8772456	409	+	68	65	73	41	38	32	Nxf1	1	1
ENSMUSG00000024097	E007	883.517	0.000459872	14.9374	0.000111136	0.0434618	46.5459	44.4431	-0.0666934	chr17	80205848	80206028	181	-	927	892	1040	833	866	810	Srsf7	1	1
ENSMUSG00000025278	E030	198.061	0.00152359	14.9386	0.000111067	0.0434618	21.2775	24.3358	0.19375	chr14	7922675	7922746	72	+	197	160	152	233	211	253	Flnb	1	1
ENSMUSG00000030337	E009	3.29517	0.0387959	14.9287	0.000111649	0.0434618	0.990055	3.98569	2.00925	chr6	125221653	125222163	511	+	1	0	0	4	10	5	Vamp1	1	0
ENSMUSG00000034457	E007	11.8119	0.0116737	14.929	0.000111632	0.0434618	6.76743	4.08103	-0.729675	chrX	97343292	97343377	86	-	20	21	14	5	9	3	Eda2r	1	0
ENSMUSG00000038838	E003	30.0621	0.00572341	14.917	0.000112344	0.0436536	7.5338	10.459	0.473294	chr17	35656390	35656556	167	-	21	22	22	44	33	41	Vars2	1	0
ENSMUSG00000046879	E003	312.993	0.00166752	14.911	0.000112704	0.0437146	29.2827	27.6074	-0.0849957	chr11	48865249	48867003	1755	-	348	267	286	349	381	273	Irgm1	1	1
ENSMUSG00000040389	E003	2.82854	0.203285	14.9028	0.000113194	0.0438255	4.21165	0.0295979	-7.15275	chr3	108591389	108591597	209	+	6	2	9	0	0	0	Wdr47	1	0
ENSMUSG00000029629	E025	73.5677	0.00157913	14.8432	0.00011683	0.0450711	15.5663	12.81	-0.281154	chr6	11991986	11992117	132	+	64	99	72	81	65	67	Phf14	1	1
ENSMUSG00000104960+ENSMUSG00000092730	E007	28.7333	0.00624196	14.8463	0.000116634	0.0450711	10.3689	7.40181	-0.486307	chr3	123507937	123508066	130	-	42	36	29	22	29	17	NA,Snora24	1	0
ENSMUSG00000031166	E018	21.863	0.00513475	14.8307	0.000117606	0.0452086	8.87404	6.10388	-0.539865	chrX	8131626	8131877	252	-	31	33	31	14	11	13	Wdr13	1	0
ENSMUSG00000110136+ENSMUSG00000025484+ENSMUSG00000060314	E040	42.0885	0.00369777	14.8339	0.000117405	0.0452086	12.166	9.30101	-0.387397	chr7	140857363	140857577	215	-	49	53	48	34	39	33	NA,Bet1l,Zfp941	1	0
ENSMUSG00000020776	E006	22.4775	0.00793608	14.8268	0.000117852	0.0452145	6.27177	9.24343	0.559556	chr11	116145425	116145542	118	-	19	15	11	26	24	42	Fbf1	1	0
ENSMUSG00000032525	E056	13.0985	0.0101913	14.8188	0.00011835	0.0452145	4.36181	7.16944	0.716935	chr9	121752828	121752990	163	+	4	14	2	24	21	15	Nktr	1	0
ENSMUSG00000035559	E012	24.1576	0.00585895	14.817	0.000118462	0.0452145	9.42453	6.55363	-0.524125	chr8	70760720	70760837	118	-	31	37	32	17	14	16	Mpv17l2	1	0
ENSMUSG00000109967+ENSMUSG00000110344+ENSMUSG00000003948	E013	25.1212	0.020357	14.8183	0.000118379	0.0452145	9.47507	5.96968	-0.666482	chr11	90250771	90251255	485	+	27	41	51	9	17	7	NA,NA,Mmd	1	0
ENSMUSG00000029913	E009	36.5639	0.0133916	14.8069	0.000119097	0.0453765	7.91329	11.5332	0.543444	chr6	65831372	65832930	1559	+	17	22	27	54	68	34	Prdm5	1	0
ENSMUSG00000073598	E002	10.5463	0.0526897	14.7995	0.000119565	0.0453942	2.75056	2.61319	-0.0739144	chr18	35715460	35715594	135	+	16	24	23	1	0	0	1700066B19Rik	1	0
ENSMUSG00000102692	E016	3.27405	0.0716272	14.7995	0.000119564	0.0453942	0.0308806	3.87077	6.96978	chr3	83327130	83327281	152	+	0	0	0	11	5	4	NA	1	0
ENSMUSG00000003813	E001	621.959	0.000721413	14.7947	0.000119872	0.0454307	40.236	37.4711	-0.10271	chr8	84834019	84834324	306	-	733	702	730	554	539	524	Rad23a	1	1
ENSMUSG00000015714	E032	1251.86	0.000354146	14.7911	0.000120102	0.0454377	51.6031	53.939	0.0638717	chr3	95322673	95323599	927	+	1300	1157	1235	1227	1367	1326	Cers2	1	1
ENSMUSG00000028603	E004	79.1064	0.00236257	14.7878	0.000120313	0.0454377	13.1755	16.07	0.286516	chr4	108044550	108044834	285	-	86	61	55	99	87	94	Scp2	1	1
ENSMUSG00000022723	E013	12.8274	0.00877852	14.7778	0.000120952	0.0455992	7.38066	4.57776	-0.689108	chr16	59530331	59530476	146	-	18	15	17	11	9	8	Crybg3	1	0
ENSMUSG00000029815	E011	779.901	0.00365559	14.7645	0.000121807	0.045841	44.9314	41.3794	-0.118813	chr6	49084679	49086751	2073	+	715	816	752	800	813	848	Malsu1	1	1
ENSMUSG00000040029	E010	67.0759	0.00206442	14.7475	0.000122912	0.0461763	11.9353	14.7396	0.304457	chr6	148782598	148782642	45	-	55	45	51	85	85	87	Ipo8	1	1
ENSMUSG00000032280	E038	106.867	0.00106029	14.7334	0.000123836	0.0464423	18.2126	15.6063	-0.222809	chr9	61409381	61409407	27	+	137	117	122	84	89	101	Tle3	1	1
ENSMUSG00000032182	E010	27.9548	0.00622449	14.7159	0.000124987	0.0467925	7.18497	10.1399	0.496988	chr9	21592061	21592218	158	-	27	11	21	38	36	37	Yipf2	1	0
ENSMUSG00000064302	E013	30.7038	0.00507501	14.7048	0.000125729	0.0469437	10.3731	7.46634	-0.474369	chr1	118459801	118459879	79	+	47	45	38	20	18	19	Clasp1	1	0
ENSMUSG00000109336+ENSMUSG00000030602	E029	135.11	0.00256285	14.7033	0.000125827	0.0469437	17.5289	20.6285	0.234902	chr7	28564206	28564646	441	-	150	137	135	128	131	141	NA,Pak4	1	1
ENSMUSG00000039105	E003	1211.29	0.000326813	14.685	0.000127055	0.0473199	51.3344	52.7679	0.0397361	chr4	63549945	63550750	806	+	1235	1179	1104	1346	1275	1233	Atp6v1g1	1	1
ENSMUSG00000032218	E001	188.262	0.000975154	14.6785	0.00012749	0.0473999	20.8742	23.6153	0.177998	chr9	70407692	70408029	338	-	190	130	165	226	219	215	Ccnb2	1	1
ENSMUSG00000030435	E018	63.6122	0.00229531	14.6685	0.000128172	0.0474445	14.4569	11.5781	-0.320358	chr7	5068184	5068596	413	+	83	81	78	54	50	41	U2af2	1	1
ENSMUSG00000038446	E006	32.9129	0.00379875	14.667	0.000128271	0.0474445	7.95433	10.7135	0.429623	chr10	40841700	40841815	116	-	15	26	27	52	51	29	Cdc40	1	0
ENSMUSG00000038545	E019	1.80321	0.068154	14.6723	0.000127912	0.0474445	0.0524913	3.39875	6.01678	chr17	46654660	46654847	188	+	0	0	0	5	3	3	Cul7	1	0
ENSMUSG00000031167	E003	17.9027	0.00676318	14.6554	0.000129065	0.0476561	8.3899	5.54881	-0.596474	chrX	8140784	8141208	425	-	25	25	22	16	13	8	Rbm3	1	0
ENSMUSG00000039530	E012	151.358	0.00141491	14.6472	0.000129628	0.0476747	18.0033	20.7626	0.205729	chr8	39126529	39126592	64	+	105	75	104	193	219	224	Tusc3	1	1
ENSMUSG00000059810	E048	49.0072	0.00901901	14.645	0.00012978	0.0476747	9.54532	12.7475	0.417344	chr4	62701034	62701153	120	+	35	33	19	82	59	71	Rgs3	1	0
ENSMUSG00000066278	E007	26.8213	0.00620497	14.6459	0.000129716	0.0476747	7.15973	9.85285	0.460636	chr5	124032102	124032258	157	-	19	15	25	39	28	37	Vps37b	1	0
ENSMUSG00000020315	E010	357.685	0.00237654	14.6416	0.000130015	0.0476797	28.3805	32.2049	0.182379	chr11	30106785	30109088	2304	-	327	321	353	397	436	340	Sptbn1	1	1
ENSMUSG00000001098	E008	986.035	0.0001962	14.6209	0.000131446	0.0480408	46.4427	48.5145	0.0629626	chr5	114367209	114367404	196	-	889	794	827	1156	1107	1226	Kctd10	1	1
ENSMUSG00000021549	E031	46.2959	0.00381498	14.6229	0.000131312	0.0480408	9.92162	12.7337	0.359998	chr13	85244188	85244304	117	-	23	88	19	56	56	41	Rasa1	1	0
ENSMUSG00000000058	E005	19.8717	0.0108167	14.614	0.000131933	0.048096	8.96422	5.9912	-0.581333	chr6	17282083	17282684	602	+	17	34	20	16	21	13	Cav2	1	0
ENSMUSG00000032536	E040	125.141	0.00599094	14.6124	0.000132043	0.048096	16.3563	20.3171	0.312853	chr9	121460716	121462610	1895	+	113	108	106	99	133	202	Trak1	1	1
ENSMUSG00000025372	E027	320.579	0.000479702	14.6066	0.000132448	0.048162	27.4719	30.0076	0.127374	chr11	120006359	120006782	424	+	320	280	280	354	326	391	Baiap2	1	1
ENSMUSG00000022565+ENSMUSG00000063268	E074	41.6146	0.045352	14.5894	0.000133667	0.0485231	8.18074	13.639	0.737433	chr15	76242732	76242986	255	-	49	35	19	54	52	45	Plec,Parp10	1	0
ENSMUSG00000028484	E009	103.807	0.00625369	14.5844	0.000134022	0.0485702	18.241	14.6571	-0.315583	chr4	83461871	83462174	304	-	108	175	127	89	72	61	Psip1	1	1
ENSMUSG00000029177	E031	216.214	0.00750155	14.5746	0.000134716	0.0487394	26.3948	21.4758	-0.297544	chr5	30674410	30674830	421	+	263	227	231	219	170	206	Cenpa	1	1
ENSMUSG00000036249	E005	16.7274	0.00855314	14.5622	0.000135608	0.048898	4.84629	7.68043	0.664306	chr2	51925872	51925934	63	-	6	10	5	30	22	29	Rbm43	1	0
ENSMUSG00000059248	E004	103.956	0.00189735	14.565	0.000135409	0.048898	17.6487	14.7428	-0.259559	chr11	117266246	117266595	350	+	146	121	165	63	54	82	Sept9	1	1
ENSMUSG00000030795	E024	244.248	0.000889841	14.5509	0.000136427	0.049111	23.9849	26.6659	0.152866	chr7	127977218	127977271	54	+	267	234	253	233	264	234	Fus	1	1
ENSMUSG00000005610+ENSMUSG00000088948	E004	760.512	0.000365175	14.5184	0.000138797	0.0498806	41.3943	43.8374	0.0827312	chr7	111072592	111072757	166	-	625	809	687	912	908	686	Eif4g2,Gm23262	1	1

## Sheet: summary
Filters applied on rMATS: FDR < 0.05, inclusion level difference > 0.1, exon length > 14
Filters applied on DEXSeq: padj < 0.05, exon basemean > 50, event length > 14
		event type	number of events	number of different genes
	rMATS	A3SS	47	45
		A5SS	33	28
		MXE	19	19
		RI	12	11
		SE	258	235
	DEXSeq	DEXSeq	356	324
		Total	725	631
rMATS
Positive inclusion level difference means that there are more inclusion in the control samples
Negative inclusion level difference means that there are more inclusion in the sam68 samples
DEXSeq
positive log2fold_wt_ko means that there are more inclusion in the control samples
negative log2fold_wt_ko means that there are more inclusion in the sam68 samples
